# Supplementary material for: Genomic Selection and Association Mapping in Rice (Oryza sativa): Effect of Trait Genetic Architecture, Training Population Composition, Marker Number and Statistical Model on Accuracy of Rice Genomic Selection in Elite, Tropical Rice Breeding Lines
Source: PLoS Genet. 2015 Feb 17;11(2):e1004982. doi: 10.1371/journal.pgen.1004982 (PMC4334555; doi:10.1371/journal.pgen.1004982)
Supplement: S2 Table — TP = Training population, all = both dry and wet seasons for each year, DS only = dry seasons only for each year, WS only = wet seasons only for each year. VP = validation population. Accuracy = correlation of the predicted GEBV and the phenotype in the validation population, where the training population included the validation season/year for individuals not in the validation fold. Accuracy exp type 2 = correlation of the predicted GEBV and the phenotype in the validation population, where the validation year/season is not included in the training population. Accuracy exp type 3 = correlation of the predicted GEBV and the phenotype in the validation population, where the validation year/season is included in the training population, but the equivalent set of data is removed from year 2011. Bias estimate = Accuracy exp type 3 minus Accuracy exp type 2. Statistical methods not connected by the same letter performed significantly different from each other across experiments by pairwise students t (α = .05). (XLSX) [file pgen.1004982.s007.xlsx]

## Sheet: Table S2
Exp	TP	VP	stat method	accuracy	accuracy exp type 2	accuracy exp type 3	bias estimate
1	2009-2011 all	2012 DS	A RF	0.245805	0.261373	0.242796	-0.0185778
1	2009-2011 all	2012 DS	A RKHS	0.259573	0.250234	0.206793	-0.0434416
1	2009-2011 all	2012 DS	A RR-BLUP	0.304416	0.300071	0.258727	-0.0413437
1	2009-2011 all	2012 DS	B ped	0.214609	0.226488	0.208965	-0.0175229
1	2009-2011 all	2012 DS	C BL	0.135839	0.128783	0.116886	-0.0118966
1	2009-2011 all	2012 DS	D MLR	-0.0599056	0.0704158	-0.00514627	-0.0755621
2	2009-2011 all, 2012DS	2012 WS	A RF	0.23626	0.27104	0.254641	-0.0163991
2	2009-2011 all, 2012DS	2012 WS	A RKHS	0.237114	0.190898	0.22132	0.0304219
2	2009-2011 all, 2012DS	2012 WS	A RR-BLUP	0.277075	0.236288	0.255028	0.01874
2	2009-2011 all, 2012DS	2012 WS	B ped	0.164105	0.154949	0.14356	-0.0113891
2	2009-2011 all, 2012DS	2012 WS	C BL	0.107802	0.0489023	0.0702193	0.021317
2	2009-2011 all, 2012DS	2012 WS	D MLR	0.0785206	-0.0755827	0.0793158	0.154898
3	2009-2011 all	2012 WS	A RF	0.313647	0.262802	0.243595	-0.0192068
3	2009-2011 all	2012 WS	A RKHS	0.239895	0.183611	0.205766	0.0221554
3	2009-2011 all	2012 WS	A RR-BLUP	0.285164	0.221002	0.235725	0.0147224
3	2009-2011 all	2012 WS	B ped	0.190377	0.145366	0.129753	-0.0156128
3	2009-2011 all	2012 WS	C BL	0.0876311	0.0503581	0.0651713	0.0148132
3	2009-2011 all	2012 WS	D MLR	0.00951465	-0.0531329	0.0933971	0.14653
4	2009-2011 DS ONLY	2012 DS	A RF	0.197321	0.0831531	0.0778728	-0.00528032
4	2009-2011 DS ONLY	2012 DS	A RKHS	0.198216	0.117073	0.108282	-0.0087913
4	2009-2011 DS ONLY	2012 DS	A RR-BLUP	0.203434	0.122985	0.10593	-0.0170552
4	2009-2011 DS ONLY	2012 DS	B ped	0.164255	0.14957	0.13703	-0.0125402
4	2009-2011 DS ONLY	2012 DS	C BL	0.0511164	0.0158349	0.00602417	-0.00981075
4	2009-2011 DS ONLY	2012 DS	D MLR	-0.00511374	0.0119163	-0.0323405	-0.0442568
5	2009-2011 WS ONLY	2012 WS	A RF	0.291547	0.289154	0.260677	-0.0284774
5	2009-2011 WS ONLY	2012 WS	A RKHS	0.233435	0.207859	0.196052	-0.0118064
5	2009-2011 WS ONLY	2012 WS	A RR-BLUP	0.232999	0.226943	0.215187	-0.0117563
5	2009-2011 WS ONLY	2012 WS	B ped	0.185185	0.181885	0.142209	-0.0396756
5	2009-2011 WS ONLY	2012 WS	C BL	0.111933	0.142794	0.0951804	-0.0476137
5	2009-2011 WS ONLY	2012 WS	D MLR	-0.126585	-0.123659	0.0790923	0.202752
6	2011 all	2012 DS	A RF	0.240081
6	2011 all	2012 DS	A RKHS	0.242666
6	2011 all	2012 DS	A RR-BLUP	0.289297
6	2011 all	2012 DS	B ped	0.185451
6	2011 all	2012 DS	C BL	0.108178
6	2011 all	2012 DS	D MLR	0.174999
7	2011 all	2012 WS	A RF	0.290835
7	2011 all	2012 WS	A RKHS	0.201032
7	2011 all	2012 WS	A RR-BLUP	0.225096
7	2011 all	2012 WS	B ped	0.153732
7	2011 all	2012 WS	C BL	0.056621
7	2011 all	2012 WS	D MLR	0.0536245
8	2011 all, 2012DS	2012 WS	A RF	0.233772
8	2011 all, 2012DS	2012 WS	A RKHS	0.206565
8	2011 all, 2012DS	2012 WS	A RR-BLUP	0.219719
8	2011 all, 2012DS	2012 WS	B ped	0.165231
8	2011 all, 2012DS	2012 WS	C BL	0.0982796
8	2011 all, 2012DS	2012 WS	D MLR	-0.0578897
9	2010-2011 all	2012 DS	A RF	0.23714
9	2010-2011 all	2012 DS	A RKHS	0.236702
9	2010-2011 all	2012 DS	A RR-BLUP	0.289908
9	2010-2011 all	2012 DS	B ped	0.199882
9	2010-2011 all	2012 DS	C BL	0.0668817
9	2010-2011 all	2012 DS	D MLR	0.00717955
10	2010-2011 all	2012 WS	A RF	0.306634
10	2010-2011 all	2012 WS	A RKHS	0.240873
10	2010-2011 all	2012 WS	A RR-BLUP	0.265052
10	2010-2011 all	2012 WS	B ped	0.188685
10	2010-2011 all	2012 WS	C BL	0.0611083
10	2010-2011 all	2012 WS	D MLR	0.0678853
11	2010-2011 all, 2012DS	2012 WS	A RF	0.278159
11	2010-2011 all, 2012DS	2012 WS	A RKHS	0.236922
11	2010-2011 all, 2012DS	2012 WS	A RR-BLUP	0.271423
11	2010-2011 all, 2012DS	2012 WS	B ped	0.178689
11	2010-2011 all, 2012DS	2012 WS	C BL	0.0667073
11	2010-2011 all, 2012DS	2012 WS	D MLR	0.0931517
12	2010WS-2011 all	2012 DS	A RF	0.253603
12	2010WS-2011 all	2012 DS	A RKHS	0.246484
12	2010WS-2011 all	2012 DS	A RR-BLUP	0.28896
12	2010WS-2011 all	2012 DS	B ped	0.19816
12	2010WS-2011 all	2012 DS	C BL	0.0911446
12	2010WS-2011 all	2012 DS	D MLR	0.141871
