# Supplementary material for: Genomic Selection and Association Mapping in Rice (Oryza sativa): Effect of Trait Genetic Architecture, Training Population Composition, Marker Number and Statistical Model on Accuracy of Rice Genomic Selection in Elite, Tropical Rice Breeding Lines
Source: PLoS Genet. 2015 Feb 17;11(2):e1004982. doi: 10.1371/journal.pgen.1004982 (PMC4334555; doi:10.1371/journal.pgen.1004982)
Supplement: S3 Table — TP = Training population, all = both dry and wet seasons for each year, DS only = dry seasons only for each year, WS only = wet seasons only for each year. VP = validation population. Accuracy = correlation of the predicted GEBV and the phenotype in the validation population, where the training population included the validation season/year for individuals not in the validation fold. Accuracy exp type 2 = correlation of the predicted GEBV and the phenotype in the validation population, where the validation year/season is not included in the training population. Accuracy exp type 3 = correlation of the predicted GEBV and the phenotype in the validation population, where the validation year/season is included in the training population, but the equivalent set of data is removed from year 2011. Bias estimate = Accuracy exp type 3 minus Accuracy exp type 2. Statistical methods not connected by the same letter performed significantly different from each other across experiments by pairwise students t (α = .05). (XLSX) [file pgen.1004982.s008.xlsx]

## Sheet: Table S3
EXP	TP	VP	stat_method	Accuracy	accuracy exp type 2	accuracy exp type 3	bias estimate
1	2009-2011 all	2012 DS	A MLR	0.62052	0.619464	0.6232	0.0037352
1	2009-2011 all	2012 DS	B RF	0.591702	0.582521	0.581947	-0.0005743
1	2009-2011 all	2012 DS	C BL	0.432538	0.413953	0.411946	-0.0020068
1	2009-2011 all	2012 DS	C RKHS	0.473284	0.458099	0.441577	-0.0165215
1	2009-2011 all	2012 DS	C rrBLUP	0.482691	0.474516	0.451235	-0.0232814
1	2009-2011 all	2012 DS	D ped	0.379752	0.378695	0.362808	-0.0158864
2	2009-2011,2012DS	2012 WS	A MLR	0.520035	0.516113	0.523479	0.0073656
2	2009-2011,2012DS	2012 WS	B RF	0.422599	0.427494	0.425458	-0.0020358
2	2009-2011,2012DS	2012 WS	C BL	0.302631	0.300773	0.366406	0.0656328
2	2009-2011,2012DS	2012 WS	C RKHS	0.381618	0.356091	0.363672	0.0075809
2	2009-2011,2012DS	2012 WS	C rrBLUP	0.371382	0.349666	0.355528	0.0058614
2	2009-2011,2012DS	2012 WS	D ped	0.206868	0.201251	0.199075	-0.0021755
3	2009-2011 all	2012 WS	A MLR	0.531228	0.519919	0.515868	-0.0040508
3	2009-2011 all	2012 WS	B RF	0.413924	0.417057	0.420821	0.0037644
3	2009-2011 all	2012 WS	C BL	0.329773	0.292549	0.317885	0.0253354
3	2009-2011 all	2012 WS	C RKHS	0.380694	0.350799	0.365526	0.0147266
3	2009-2011 all	2012 WS	C rrBLUP	0.376295	0.351917	0.365704	0.0137869
3	2009-2011 all	2012 WS	D ped	0.212452	0.207667	0.214589	0.0069216
4	2009-2011 DS only	2012 DS	A MLR	0.626988	0.617856	0.625036	0.00718
4	2009-2011 DS only	2012 DS	B RF	0.609272	0.607793	0.614883	0.0070895
4	2009-2011 DS only	2012 DS	C BL	0.453607	0.463975	0.441081	-0.0228943
4	2009-2011 DS only	2012 DS	C RKHS	0.486533	0.475763	0.475088	-0.0006751
4	2009-2011 DS only	2012 DS	C rrBLUP	0.491942	0.485955	0.469152	-0.0168032
4	2009-2011 DS only	2012 DS	D ped	0.399745	0.408121	0.388692	-0.0194294
5	2009-2011 WS only	2012 WS	A MLR	0.533801	0.530326	0.536167	0.0058407
5	2009-2011 WS only	2012 WS	B RF	0.407007	0.407869	0.402524	-0.0053444
5	2009-2011 WS only	2012 WS	C BL	0.335565	0.319431	0.365844	0.0464128
5	2009-2011 WS only	2012 WS	C RKHS	0.392414	0.37059	0.389296	0.0187057
5	2009-2011 WS only	2012 WS	C rrBLUP	0.393059	0.383131	0.398076	0.0149446
5	2009-2011 WS only	2012 WS	D ped	0.205732	0.207162	0.24146	0.0342978
6	2011 all	2012 DS	A MLR	0.621657
6	2011 all	2012 DS	B RF	0.592997
6	2011 all	2012 DS	C BL	0.406365
6	2011 all	2012 DS	C RKHS	0.476072
6	2011 all	2012 DS	C rrBLUP	0.481446
6	2011 all	2012 DS	D ped	0.354688
7	2011 all	2012 WS	A MLR	0.535265
7	2011 all	2012 WS	B RF	0.433362
7	2011 all	2012 WS	C BL	0.343629
7	2011 all	2012 WS	C RKHS	0.393911
7	2011 all	2012 WS	C rrBLUP	0.382285
7	2011 all	2012 WS	D ped	0.20592
8	2011 all, 2012DS	2012 WS	A MLR	0.538626
8	2011 all, 2012DS	2012 WS	B RF	0.430652
8	2011 all, 2012DS	2012 WS	C BL	0.348229
8	2011 all, 2012DS	2012 WS	C RKHS	0.389565
8	2011 all, 2012DS	2012 WS	C rrBLUP	0.37321
8	2011 all, 2012DS	2012 WS	D ped	0.201518
9	2010-2011 all	2012 DS	A MLR	0.621505
9	2010-2011 all	2012 DS	B RF	0.593051
9	2010-2011 all	2012 DS	C BL	0.411505
9	2010-2011 all	2012 DS	C RKHS	0.475946
9	2010-2011 all	2012 DS	C rrBLUP	0.485643
9	2010-2011 all	2012 DS	D ped	0.366486
10	2010-2011 all	2012 WS	A MLR	0.539972
10	2010-2011 all	2012 WS	B RF	0.418762
10	2010-2011 all	2012 WS	C BL	0.323707
10	2010-2011 all	2012 WS	C RKHS	0.387214
10	2010-2011 all	2012 WS	C rrBLUP	0.380813
10	2010-2011 all	2012 WS	D ped	0.207114
11	2010-2011 all, 2012DS	2012 WS	A MLR	0.535364
11	2010-2011 all, 2012DS	2012 WS	B RF	0.425104
11	2010-2011 all, 2012DS	2012 WS	C BL	0.385715
11	2010-2011 all, 2012DS	2012 WS	C RKHS	0.38853
11	2010-2011 all, 2012DS	2012 WS	C rrBLUP	0.377749
11	2010-2011 all, 2012DS	2012 WS	D ped	0.205264
12	2010WS, 2011 all	2012 DS	A MLR	0.62107
12	2010WS, 2011 all	2012 DS	B RF	0.587739
12	2010WS, 2011 all	2012 DS	C BL	0.42029
12	2010WS, 2011 all	2012 DS	C RKHS	0.471102
12	2010WS, 2011 all	2012 DS	C rrBLUP	0.479277
12	2010WS, 2011 all	2012 DS	D ped	0.361211
