# Supplementary material for: Genomic Selection and Association Mapping in Rice (Oryza sativa): Effect of Trait Genetic Architecture, Training Population Composition, Marker Number and Statistical Model on Accuracy of Rice Genomic Selection in Elite, Tropical Rice Breeding Lines
Source: PLoS Genet. 2015 Feb 17;11(2):e1004982. doi: 10.1371/journal.pgen.1004982 (PMC4334555; doi:10.1371/journal.pgen.1004982)
Supplement: S4 Table — TP = Training population, all = both dry and wet seasons for each year, DS only = dry seasons only for each year, WS only = wet seasons only for each year. VP = validation population. Accuracy = correlation of the predicted GEBV and the phenotype in the validation population, where the training population included the validation season/year for individuals not in the validation fold. Accuracy exp type 2 = correlation of the predicted GEBV and the phenotype in the validation population, where the validation year/season is not included in the training population. Accuracy exp type 3 = correlation of the predicted GEBV and the phenotype in the validation population, where the validation year/season is included in the training population, but the equivalent set of data is removed from year 2011. Bias estimate = Accuracy exp type 3 minus Accuracy exp type 2. Statistical methods not connected by the same letter performed significantly different from each other across experiments by pairwise students t (α = .05). (XLSX) [file pgen.1004982.s009.xlsx]

## Sheet: Table S4
EXP	TP	VP	stat_method	Accuracy	accuracy exp type 2	accuracy exp type 3	bias estimate
1	2009-2011 all	2012 DS	A RF	0.312466	0.332474	0.263236	-0.0692379
1	2009-2011 all	2012 DS	AB rrBLUP	0.289927	0.284193	0.258629	-0.0255647
1	2009-2011 all	2012 DS	B RKHS	0.27773	0.274018	0.243211	-0.0308066
1	2009-2011 all	2012 DS	C BL	0.170181	0.204189	0.149654	-0.0545351
1	2009-2011 all	2012 DS	C MLR	0.208283	0.241601	0.235707	-0.0058941
1	2009-2011 all	2012 DS	C ped	0.196817	0.180368	0.184407	0.0040383
2	2009-2011, 2012DS	2012 WS	A RF	0.29999	0.273091	0.296683	0.0235921
2	2009-2011, 2012DS	2012 WS	AB rrBLUP	0.253043	0.240896	0.240213	-0.0006831
2	2009-2011, 2012DS	2012 WS	B RKHS	0.217948	0.209751	0.214595	0.0048446
2	2009-2011, 2012DS	2012 WS	C BL	0.0908431	0.119647	0.146439	0.0267926
2	2009-2011, 2012DS	2012 WS	C MLR	0.317446	0.221702	0.073991	-0.147711
2	2009-2011, 2012DS	2012 WS	C ped	0.160028	0.157283	0.1476	-0.0096832
3	2009-2011 all	2012 WS	A RF	0.303385	0.304936	0.312187	0.0072514
3	2009-2011 all	2012 WS	AB rrBLUP	0.247568	0.229975	0.231039	0.0010637
3	2009-2011 all	2012 WS	B RKHS	0.213782	0.198475	0.202862	0.0043878
3	2009-2011 all	2012 WS	C BL	0.116964	0.118805	0.150772	0.0319671
3	2009-2011 all	2012 WS	C MLR	-0.124794	0.0436493	0.0630251	0.0193757
3	2009-2011 all	2012 WS	C ped	0.15759	0.148299	0.147217	-0.0010818
4	2009-2011 DS only	2012 DS	A RF	0.341068	0.327351	0.275113	-0.0522381
4	2009-2011 DS only	2012 DS	AB rrBLUP	0.292641	0.283066	0.252632	-0.030434
4	2009-2011 DS only	2012 DS	B RKHS	0.280742	0.265058	0.231823	-0.0332355
4	2009-2011 DS only	2012 DS	C BL	0.188555	0.212311	0.155238	-0.0570739
4	2009-2011 DS only	2012 DS	C MLR	0.113185	0.0405093	-0.0345509	-0.0750602
4	2009-2011 DS only	2012 DS	C ped	0.207883	0.169646	0.202786	0.0331399
5	2009-2011 WS only	2012 WS	A RF	0.255496	0.244026	0.252438	0.0084113
5	2009-2011 WS only	2012 WS	AB rrBLUP	0.225869	0.154261	0.205998	0.0517371
5	2009-2011 WS only	2012 WS	B RKHS	0.199812	0.192394	0.18897	-0.0034238
5	2009-2011 WS only	2012 WS	C BL	0.127535	0.167253	0.107262	-0.0599907
5	2009-2011 WS only	2012 WS	C MLR	0.227402	0.089663	0.181731	0.0920677
5	2009-2011 WS only	2012 WS	C ped	0.169409	0.176121	0.175653	-0.0004682
6	2011 all	2012 DS	A RF	0.30233
6	2011 all	2012 DS	AB rrBLUP	0.275231
6	2011 all	2012 DS	B RKHS	0.259986
6	2011 all	2012 DS	C BL	0.189986
6	2011 all	2012 DS	C MLR	0.134417
6	2011 all	2012 DS	C ped	0.184068
7	2011 all	2012 WS	A RF	0.25793
7	2011 all	2012 WS	AB rrBLUP	0.22345
7	2011 all	2012 WS	B RKHS	0.204202
7	2011 all	2012 WS	C BL	0.127814
7	2011 all	2012 WS	C MLR	0.0699446
7	2011 all	2012 WS	C ped	0.152882
8	2011 all, 2012DS	2012 WS	A RF	0.264811
8	2011 all, 2012DS	2012 WS	AB rrBLUP	0.23031
8	2011 all, 2012DS	2012 WS	B RKHS	0.205853
8	2011 all, 2012DS	2012 WS	C BL	0.115715
8	2011 all, 2012DS	2012 WS	C MLR	0.0428052
8	2011 all, 2012DS	2012 WS	C ped	0.149089
9	2010-2011 all	2012 DS	A RF	0.318049
9	2010-2011 all	2012 DS	AB rrBLUP	0.285865
9	2010-2011 all	2012 DS	B RKHS	0.273122
9	2010-2011 all	2012 DS	C BL	0.171782
9	2010-2011 all	2012 DS	C MLR	0.036224
9	2010-2011 all	2012 DS	C ped	0.196413
10	2010-2011 all	2012 WS	A RF	0.30939
10	2010-2011 all	2012 WS	AB rrBLUP	0.243263
10	2010-2011 all	2012 WS	B RKHS	0.211961
10	2010-2011 all	2012 WS	C BL	0.140904
10	2010-2011 all	2012 WS	C MLR	0.277399
10	2010-2011 all	2012 WS	C ped	0.162408
11	2010-2011 all, 2012DS	2012 WS	A RF	0.302008
11	2010-2011 all, 2012DS	2012 WS	AB rrBLUP	0.248414
11	2010-2011 all, 2012DS	2012 WS	B RKHS	0.214614
11	2010-2011 all, 2012DS	2012 WS	C BL	0.106727
11	2010-2011 all, 2012DS	2012 WS	C MLR	0.303283
11	2010-2011 all, 2012DS	2012 WS	C ped	0.159185
12	2010WS,2011 all	2012 DS	A RF	0.316877
12	2010WS,2011 all	2012 DS	AB rrBLUP	0.286627
12	2010WS,2011 all	2012 DS	B RKHS	0.275927
12	2010WS,2011 all	2012 DS	C BL	0.185348
12	2010WS,2011 all	2012 DS	C MLR	0.205965
12	2010WS,2011 all	2012 DS	C ped	0.199135
