# Supplementary material for: Genomic Selection and Association Mapping in Rice (Oryza sativa): Effect of Trait Genetic Architecture, Training Population Composition, Marker Number and Statistical Model on Accuracy of Rice Genomic Selection in Elite, Tropical Rice Breeding Lines
Source: PLoS Genet. 2015 Feb 17;11(2):e1004982. doi: 10.1371/journal.pgen.1004982 (PMC4334555; doi:10.1371/journal.pgen.1004982)
Supplement: S6 Table — For each number of random SNPs, ten random subsets of the 73,147 SNP set were chosen. Training population = RYT 2009–2011 all. Cells in the SNP number column (within a particular trait and validation season) not connected by the same letter indicate a significant difference in the mean CV accuracy for this bin size for a given statistical method by pairwise student's t, α = 0.05 (each validation population and statistical method were run separately). Cells in the stat method column not connected by the same letter (within a particular trait and validation season) indicate a significant difference in the performance of this statistical method (versus the other four statistical methods) for a given bin size by pairwise student's t, α = 0.05 (each validation population and SNP number were run separately). All traits and validation seasons were also run separately. (XLSX) [file pgen.1004982.s011.xlsx]

## Sheet: Table_S^
Trait	Subset_type	VP	SNP_num	stat_method	Selection	Accuracy
FL	random	2012 DS	AB 13101	D BL	1	0.43325
FL	random	2012 DS	AB 13101	D BL	2	0.451911
FL	random	2012 DS	AB 13101	D BL	3	0.427624
FL	random	2012 DS	AB 13101	D BL	4	0.41444
FL	random	2012 DS	AB 13101	D BL	5	0.441066
FL	random	2012 DS	AB 13101	D BL	6	0.430555
FL	random	2012 DS	AB 13101	D BL	7	0.455514
FL	random	2012 DS	AB 13101	D BL	8	0.425378
FL	random	2012 DS	AB 13101	D BL	9	0.412176
FL	random	2012 DS	AB 13101	D BL	10	0.446869
FL	random	2012 DS	AB 7142	B BL	1	0.449532
FL	random	2012 DS	AB 7142	B BL	2	0.398247
FL	random	2012 DS	AB 7142	B BL	3	0.451724
FL	random	2012 DS	AB 7142	B BL	4	0.441812
FL	random	2012 DS	AB 7142	B BL	5	0.455603
FL	random	2012 DS	AB 7142	B BL	6	0.425716
FL	random	2012 DS	AB 7142	B BL	7	0.371412
FL	random	2012 DS	AB 7142	B BL	8	0.477905
FL	random	2012 DS	AB 7142	B BL	9	0.452459
FL	random	2012 DS	AB 7142	B BL	10	0.494731
FL	random	2012 DS	A 3076	BL	1	0.480585
FL	random	2012 DS	A 3076	BL	2	0.564255
FL	random	2012 DS	A 3076	BL	3	0.359647
FL	random	2012 DS	A 3076	BL	4	0.373889
FL	random	2012 DS	A 3076	BL	5	0.535739
FL	random	2012 DS	A 3076	BL	6	0.441019
FL	random	2012 DS	A 3076	BL	7	0.475382
FL	random	2012 DS	A 3076	BL	8	0.524782
FL	random	2012 DS	A 3076	BL	9	0.429246
FL	random	2012 DS	A 3076	BL	10	0.500446
FL	random	2012 DS	A 1553	BL	1	0.543178
FL	random	2012 DS	A 1553	BL	2	0.535478
FL	random	2012 DS	A 1553	BL	3	0.428461
FL	random	2012 DS	A 1553	BL	4	0.388738
FL	random	2012 DS	A 1553	BL	5	0.535158
FL	random	2012 DS	A 1553	BL	6	0.464687
FL	random	2012 DS	A 1553	BL	7	0.606788
FL	random	2012 DS	A 1553	BL	8	0.477299
FL	random	2012 DS	A 1553	BL	9	0.496155
FL	random	2012 DS	A 1553	BL	10	0.436844
FL	random	2012 DS	AB 781	BL	1	0.326116
FL	random	2012 DS	AB 781	BL	2	0.323472
FL	random	2012 DS	AB 781	BL	3	0.415218
FL	random	2012 DS	AB 781	BL	4	0.613843
FL	random	2012 DS	AB 781	BL	5	0.521124
FL	random	2012 DS	AB 781	BL	6	0.477168
FL	random	2012 DS	AB 781	BL	7	0.319113
FL	random	2012 DS	AB 781	BL	8	0.514017
FL	random	2012 DS	AB 781	BL	9	0.430962
FL	random	2012 DS	AB 781	BL	10	0.514419
FL	random	2012 DS	AB 448	B BL	1	0.550477
FL	random	2012 DS	AB 448	B BL	2	0.533049
FL	random	2012 DS	AB 448	B BL	3	0.26039
FL	random	2012 DS	AB 448	B BL	4	0.518829
FL	random	2012 DS	AB 448	B BL	5	0.427465
FL	random	2012 DS	AB 448	B BL	6	0.272439
FL	random	2012 DS	AB 448	B BL	7	0.425099
FL	random	2012 DS	AB 448	B BL	8	0.392453
FL	random	2012 DS	AB 448	B BL	9	0.351679
FL	random	2012 DS	AB 448	B BL	10	0.368953
FL	random	2012 DS	BC 316	A BL	1	0.564088
FL	random	2012 DS	BC 316	A BL	2	0.258511
FL	random	2012 DS	BC 316	A BL	3	0.274269
FL	random	2012 DS	BC 316	A BL	4	0.219566
FL	random	2012 DS	BC 316	A BL	5	0.540524
FL	random	2012 DS	BC 316	A BL	6	0.343217
FL	random	2012 DS	BC 316	A BL	7	0.337761
FL	random	2012 DS	BC 316	A BL	8	0.271543
FL	random	2012 DS	BC 316	A BL	9	0.507575
FL	random	2012 DS	BC 316	A BL	10	0.396858
FL	random	2012 DS	CDE 212	A BL	1	0.267831
FL	random	2012 DS	CDE 212	A BL	2	0.32841
FL	random	2012 DS	CDE 212	A BL	3	0.268107
FL	random	2012 DS	CDE 212	A BL	4	0.335211
FL	random	2012 DS	CDE 212	A BL	5	0.380736
FL	random	2012 DS	CDE 212	A BL	6	0.26629
FL	random	2012 DS	CDE 212	A BL	7	0.22848
FL	random	2012 DS	CDE 212	A BL	8	0.265647
FL	random	2012 DS	CDE 212	A BL	9	0.278985
FL	random	2012 DS	CDE 212	A BL	10	0.192683
FL	random	2012 DS	CDE 161	A BL	1	0.503117
FL	random	2012 DS	CDE 161	A BL	2	0.31433
FL	random	2012 DS	CDE 161	A BL	3	0.159851
FL	random	2012 DS	CDE 161	A BL	4	0.395654
FL	random	2012 DS	CDE 161	A BL	5	0.187114
FL	random	2012 DS	CDE 161	A BL	6	0.188194
FL	random	2012 DS	CDE 161	A BL	7	0.294177
FL	random	2012 DS	CDE 161	A BL	8	0.297295
FL	random	2012 DS	CDE 161	A BL	9	0.153689
FL	random	2012 DS	CDE 161	A BL	10	0.310551
FL	random	2012 DS	DEF 109	BL	1	0.304151
FL	random	2012 DS	DEF 109	BL	2	0.134062
FL	random	2012 DS	DEF 109	BL	3	0.21158
FL	random	2012 DS	DEF 109	BL	4	0.212328
FL	random	2012 DS	DEF 109	BL	5	0.222261
FL	random	2012 DS	DEF 109	BL	6	0.232221
FL	random	2012 DS	DEF 109	BL	7	0.604934
FL	random	2012 DS	DEF 109	BL	8	0.537061
FL	random	2012 DS	DEF 109	BL	9	0.152564
FL	random	2012 DS	DEF 109	BL	10	0.10644
FL	random	2012 DS	GH 96	AB BL	1	0.270246
FL	random	2012 DS	GH 96	AB BL	2	0.144415
FL	random	2012 DS	GH 96	AB BL	3	0.134978
FL	random	2012 DS	GH 96	AB BL	4	0.268183
FL	random	2012 DS	GH 96	AB BL	5	0.195332
FL	random	2012 DS	GH 96	AB BL	6	0.247655
FL	random	2012 DS	GH 96	AB BL	7	0.083362
FL	random	2012 DS	GH 96	AB BL	8	0.170684
FL	random	2012 DS	GH 96	AB BL	9	0.115973
FL	random	2012 DS	GH 96	AB BL	10	0.115611
FL	random	2012 DS	EFG 83	BL	1	0.114702
FL	random	2012 DS	EFG 83	BL	2	0.105446
FL	random	2012 DS	EFG 83	BL	3	0.0694405
FL	random	2012 DS	EFG 83	BL	4	0.249727
FL	random	2012 DS	EFG 83	BL	5	0.494929
FL	random	2012 DS	EFG 83	BL	6	0.135462
FL	random	2012 DS	EFG 83	BL	7	0.259549
FL	random	2012 DS	EFG 83	BL	8	0.257292
FL	random	2012 DS	EFG 83	BL	9	0.0942894
FL	random	2012 DS	EFG 83	BL	10	0.155258
FL	random	2012 DS	FG 65	BL	1	0.28928
FL	random	2012 DS	FG 65	BL	2	0.163848
FL	random	2012 DS	FG 65	BL	3	0.549047
FL	random	2012 DS	FG 65	BL	4	0.133149
FL	random	2012 DS	FG 65	BL	5	0.0753625
FL	random	2012 DS	FG 65	BL	6	0.00308368
FL	random	2012 DS	FG 65	BL	7	0.0752358
FL	random	2012 DS	FG 65	BL	8	0.184331
FL	random	2012 DS	FG 65	BL	9	0.141337
FL	random	2012 DS	FG 65	BL	10	0.258403
FL	random	2012 DS	GH 48	BL	1	0.0161386
FL	random	2012 DS	GH 48	BL	2	0.131187
FL	random	2012 DS	GH 48	BL	3	0.38166
FL	random	2012 DS	GH 48	BL	4	0.108445
FL	random	2012 DS	GH 48	BL	5	0.221407
FL	random	2012 DS	GH 48	BL	6	0.0702051
FL	random	2012 DS	GH 48	BL	7	0.153694
FL	random	2012 DS	GH 48	BL	8	0.135283
FL	random	2012 DS	GH 48	BL	9	0.116959
FL	random	2012 DS	GH 48	BL	10	0.0654991
FL	random	2012 DS	H 24	BL	1	0.106306
FL	random	2012 DS	H 24	BL	2	0.141141
FL	random	2012 DS	H 24	BL	3	0.325989
FL	random	2012 DS	H 24	BL	4	-0.00150293
FL	random	2012 DS	H 24	BL	5	0.0125925
FL	random	2012 DS	H 24	BL	6	0.283194
FL	random	2012 DS	H 24	BL	7	0.0467773
FL	random	2012 DS	H 24	BL	8	-0.0106225
FL	random	2012 DS	H 24	BL	9	-0.0667267
FL	random	2012 DS	H 24	BL	10	0.0382274
FL	random	2012 DS	A 13101	A MLR	1	0.593449
FL	random	2012 DS	A 13101	A MLR	2	0.580094
FL	random	2012 DS	A 13101	A MLR	3	0.569364
FL	random	2012 DS	A 13101	A MLR	4	0.589649
FL	random	2012 DS	A 13101	A MLR	5	0.644773
FL	random	2012 DS	A 13101	A MLR	6	0.562593
FL	random	2012 DS	A 13101	A MLR	7	0.630154
FL	random	2012 DS	A 13101	A MLR	8	0.591539
FL	random	2012 DS	A 13101	A MLR	9	0.492777
FL	random	2012 DS	A 13101	A MLR	10	0.535075
FL	random	2012 DS	A 7142	A MLR	1	0.585114
FL	random	2012 DS	A 7142	A MLR	2	0.507995
FL	random	2012 DS	A 7142	A MLR	3	0.550882
FL	random	2012 DS	A 7142	A MLR	4	0.575596
FL	random	2012 DS	A 7142	A MLR	5	0.552314
FL	random	2012 DS	A 7142	A MLR	6	0.542947
FL	random	2012 DS	A 7142	A MLR	7	0.423845
FL	random	2012 DS	A 7142	A MLR	8	0.578279
FL	random	2012 DS	A 7142	A MLR	9	0.599295
FL	random	2012 DS	A 7142	A MLR	10	0.603125
FL	random	2012 DS	AB 3076	MLR	1	0.389601
FL	random	2012 DS	AB 3076	MLR	2	0.620402
FL	random	2012 DS	AB 3076	MLR	3	0.0124426
FL	random	2012 DS	AB 3076	MLR	4	0.469356
FL	random	2012 DS	AB 3076	MLR	5	0.592065
FL	random	2012 DS	AB 3076	MLR	6	0.553806
FL	random	2012 DS	AB 3076	MLR	7	0.441494
FL	random	2012 DS	AB 3076	MLR	8	0.546258
FL	random	2012 DS	AB 3076	MLR	9	0.53295
FL	random	2012 DS	AB 3076	MLR	10	0.536235
FL	random	2012 DS	AB 1553	MLR	1	0.565964
FL	random	2012 DS	AB 1553	MLR	2	0.554848
FL	random	2012 DS	AB 1553	MLR	3	0.227226
FL	random	2012 DS	AB 1553	MLR	4	0.148926
FL	random	2012 DS	AB 1553	MLR	5	0.510516
FL	random	2012 DS	AB 1553	MLR	6	0.482418
FL	random	2012 DS	AB 1553	MLR	7	0.590426
FL	random	2012 DS	AB 1553	MLR	8	0.490963
FL	random	2012 DS	AB 1553	MLR	9	0.460859
FL	random	2012 DS	AB 1553	MLR	10	0.370544
FL	random	2012 DS	BC 781	MLR	1	-0.0633689
FL	random	2012 DS	BC 781	MLR	2	0.073354
FL	random	2012 DS	BC 781	MLR	3	0.472099
FL	random	2012 DS	BC 781	MLR	4	0.602309
FL	random	2012 DS	BC 781	MLR	5	0.506486
FL	random	2012 DS	BC 781	MLR	6	0.430116
FL	random	2012 DS	BC 781	MLR	7	0.187624
FL	random	2012 DS	BC 781	MLR	8	0.552119
FL	random	2012 DS	BC 781	MLR	9	0.445691
FL	random	2012 DS	BC 781	MLR	10	0.555324
FL	random	2012 DS	CD 448	B MLR	1	0.552705
FL	random	2012 DS	CD 448	B MLR	2	0.453781
FL	random	2012 DS	CD 448	B MLR	3	-0.0408941
FL	random	2012 DS	CD 448	B MLR	4	0.218666
FL	random	2012 DS	CD 448	B MLR	5	0.365935
FL	random	2012 DS	CD 448	B MLR	6	0.19895
FL	random	2012 DS	CD 448	B MLR	7	0.214215
FL	random	2012 DS	CD 448	B MLR	8	0.00915774
FL	random	2012 DS	CD 448	B MLR	9	0.399838
FL	random	2012 DS	CD 448	B MLR	10	0.143909
FL	random	2012 DS	CDE 316	B MLR	1	0.564194
FL	random	2012 DS	CDE 316	B MLR	2	-0.0365409
FL	random	2012 DS	CDE 316	B MLR	3	0.134568
FL	random	2012 DS	CDE 316	B MLR	4	0.069629
FL	random	2012 DS	CDE 316	B MLR	5	0.530477
FL	random	2012 DS	CDE 316	B MLR	6	0.0295549
FL	random	2012 DS	CDE 316	B MLR	7	0.0988281
FL	random	2012 DS	CDE 316	B MLR	8	0.176881
FL	random	2012 DS	CDE 316	B MLR	9	0.48483
FL	random	2012 DS	CDE 316	B MLR	10	0.347929
FL	random	2012 DS	DE 212	B MLR	1	0.0418617
FL	random	2012 DS	DE 212	B MLR	2	0.0790573
FL	random	2012 DS	DE 212	B MLR	3	0.379706
FL	random	2012 DS	DE 212	B MLR	4	0.151172
FL	random	2012 DS	DE 212	B MLR	5	0.195507
FL	random	2012 DS	DE 212	B MLR	6	0.0373058
FL	random	2012 DS	DE 212	B MLR	7	0.24576
FL	random	2012 DS	DE 212	B MLR	8	0.403361
FL	random	2012 DS	DE 212	B MLR	9	0.246266
FL	random	2012 DS	DE 212	B MLR	10	0.129124
FL	random	2012 DS	DEF 161	B MLR	1	0.292719
FL	random	2012 DS	DEF 161	B MLR	2	0.262399
FL	random	2012 DS	DEF 161	B MLR	3	0.222305
FL	random	2012 DS	DEF 161	B MLR	4	0.130741
FL	random	2012 DS	DEF 161	B MLR	5	0.0843387
FL	random	2012 DS	DEF 161	B MLR	6	0.0885268
FL	random	2012 DS	DEF 161	B MLR	7	0.142983
FL	random	2012 DS	DEF 161	B MLR	8	0.0579071
FL	random	2012 DS	DEF 161	B MLR	9	-0.0429497
FL	random	2012 DS	DEF 161	B MLR	10	0.274055
FL	random	2012 DS	DEF 109	MLR	1	0.229151
FL	random	2012 DS	DEF 109	MLR	2	0.0902777
FL	random	2012 DS	DEF 109	MLR	3	0.128065
FL	random	2012 DS	DEF 109	MLR	4	0.0163833
FL	random	2012 DS	DEF 109	MLR	5	-0.132629
FL	random	2012 DS	DEF 109	MLR	6	-0.0739279
FL	random	2012 DS	DEF 109	MLR	7	0.597148
FL	random	2012 DS	DEF 109	MLR	8	0.549617
FL	random	2012 DS	DEF 109	MLR	9	0.101975
FL	random	2012 DS	DEF 109	MLR	10	-0.100172
FL	random	2012 DS	DEF 96	B MLR	1	0.17208
FL	random	2012 DS	DEF 96	B MLR	2	-0.0307383
FL	random	2012 DS	DEF 96	B MLR	3	0.0327243
FL	random	2012 DS	DEF 96	B MLR	4	0.141754
FL	random	2012 DS	DEF 96	B MLR	5	0.11776
FL	random	2012 DS	DEF 96	B MLR	6	0.313449
FL	random	2012 DS	DEF 96	B MLR	7	0.177035
FL	random	2012 DS	DEF 96	B MLR	8	0.0681675
FL	random	2012 DS	DEF 96	B MLR	9	0.170632
FL	random	2012 DS	DEF 96	B MLR	10	0.0685148
FL	random	2012 DS	DEF 83	MLR	1	0.168919
FL	random	2012 DS	DEF 83	MLR	2	0.127642
FL	random	2012 DS	DEF 83	MLR	3	0.264407
FL	random	2012 DS	DEF 83	MLR	4	0.202106
FL	random	2012 DS	DEF 83	MLR	5	0.526955
FL	random	2012 DS	DEF 83	MLR	6	-0.00551426
FL	random	2012 DS	DEF 83	MLR	7	0.0521146
FL	random	2012 DS	DEF 83	MLR	8	0.196807
FL	random	2012 DS	DEF 83	MLR	9	-0.0385819
FL	random	2012 DS	DEF 83	MLR	10	-0.0985363
FL	random	2012 DS	DEF 65	MLR	1	0.328026
FL	random	2012 DS	DEF 65	MLR	2	0.15112
FL	random	2012 DS	DEF 65	MLR	3	0.437752
FL	random	2012 DS	DEF 65	MLR	4	0.263452
FL	random	2012 DS	DEF 65	MLR	5	0.0933989
FL	random	2012 DS	DEF 65	MLR	6	-0.0208291
FL	random	2012 DS	DEF 65	MLR	7	0.0369851
FL	random	2012 DS	DEF 65	MLR	8	0.135637
FL	random	2012 DS	DEF 65	MLR	9	0.147708
FL	random	2012 DS	DEF 65	MLR	10	0.277064
FL	random	2012 DS	EF 48	MLR	1	0.145059
FL	random	2012 DS	EF 48	MLR	2	0.31669
FL	random	2012 DS	EF 48	MLR	3	0.194068
FL	random	2012 DS	EF 48	MLR	4	-0.0464028
FL	random	2012 DS	EF 48	MLR	5	0.109136
FL	random	2012 DS	EF 48	MLR	6	0.0791086
FL	random	2012 DS	EF 48	MLR	7	-0.0479021
FL	random	2012 DS	EF 48	MLR	8	-0.0328042
FL	random	2012 DS	EF 48	MLR	9	0.15092
FL	random	2012 DS	EF 48	MLR	10	0.141214
FL	random	2012 DS	F 24	MLR	1	0.0358911
FL	random	2012 DS	F 24	MLR	2	-0.182111
FL	random	2012 DS	F 24	MLR	3	0.10997
FL	random	2012 DS	F 24	MLR	4	-0.0716362
FL	random	2012 DS	F 24	MLR	5	0.130628
FL	random	2012 DS	F 24	MLR	6	0.3429
FL	random	2012 DS	F 24	MLR	7	-0.125702
FL	random	2012 DS	F 24	MLR	8	0.195219
FL	random	2012 DS	F 24	MLR	9	-0.0893057
FL	random	2012 DS	F 24	MLR	10	0.131911
FL	random	2012 DS	A 13101	B RF	1	0.540106
FL	random	2012 DS	A 13101	B RF	2	0.549743
FL	random	2012 DS	A 13101	B RF	3	0.536851
FL	random	2012 DS	A 13101	B RF	4	0.565347
FL	random	2012 DS	A 13101	B RF	5	0.577707
FL	random	2012 DS	A 13101	B RF	6	0.561467
FL	random	2012 DS	A 13101	B RF	7	0.574198
FL	random	2012 DS	A 13101	B RF	8	0.552632
FL	random	2012 DS	A 13101	B RF	9	0.568822
FL	random	2012 DS	A 13101	B RF	10	0.539159
FL	random	2012 DS	A 7142	A RF	1	0.520121
FL	random	2012 DS	A 7142	A RF	2	0.481751
FL	random	2012 DS	A 7142	A RF	3	0.522925
FL	random	2012 DS	A 7142	A RF	4	0.535305
FL	random	2012 DS	A 7142	A RF	5	0.537955
FL	random	2012 DS	A 7142	A RF	6	0.546154
FL	random	2012 DS	A 7142	A RF	7	0.481423
FL	random	2012 DS	A 7142	A RF	8	0.54256
FL	random	2012 DS	A 7142	A RF	9	0.559705
FL	random	2012 DS	A 7142	A RF	10	0.559464
FL	random	2012 DS	AB 3076	RF	1	0.559575
FL	random	2012 DS	AB 3076	RF	2	0.586657
FL	random	2012 DS	AB 3076	RF	3	0.318113
FL	random	2012 DS	AB 3076	RF	4	0.453154
FL	random	2012 DS	AB 3076	RF	5	0.557353
FL	random	2012 DS	AB 3076	RF	6	0.558502
FL	random	2012 DS	AB 3076	RF	7	0.502867
FL	random	2012 DS	AB 3076	RF	8	0.579109
FL	random	2012 DS	AB 3076	RF	9	0.495292
FL	random	2012 DS	AB 3076	RF	10	0.522712
FL	random	2012 DS	AB 1553	RF	1	0.54013
FL	random	2012 DS	AB 1553	RF	2	0.563075
FL	random	2012 DS	AB 1553	RF	3	0.429162
FL	random	2012 DS	AB 1553	RF	4	0.374633
FL	random	2012 DS	AB 1553	RF	5	0.524509
FL	random	2012 DS	AB 1553	RF	6	0.469711
FL	random	2012 DS	AB 1553	RF	7	0.602874
FL	random	2012 DS	AB 1553	RF	8	0.515169
FL	random	2012 DS	AB 1553	RF	9	0.510224
FL	random	2012 DS	AB 1553	RF	10	0.487019
FL	random	2012 DS	BC 781	RF	1	0.330365
FL	random	2012 DS	BC 781	RF	2	0.287221
FL	random	2012 DS	BC 781	RF	3	0.434869
FL	random	2012 DS	BC 781	RF	4	0.603774
FL	random	2012 DS	BC 781	RF	5	0.508693
FL	random	2012 DS	BC 781	RF	6	0.502036
FL	random	2012 DS	BC 781	RF	7	0.289837
FL	random	2012 DS	BC 781	RF	8	0.505394
FL	random	2012 DS	BC 781	RF	9	0.457457
FL	random	2012 DS	BC 781	RF	10	0.554212
FL	random	2012 DS	CD 448	A RF	1	0.550949
FL	random	2012 DS	CD 448	A RF	2	0.536724
FL	random	2012 DS	CD 448	A RF	3	0.284663
FL	random	2012 DS	CD 448	A RF	4	0.489377
FL	random	2012 DS	CD 448	A RF	5	0.384021
FL	random	2012 DS	CD 448	A RF	6	0.29504
FL	random	2012 DS	CD 448	A RF	7	0.404759
FL	random	2012 DS	CD 448	A RF	8	0.350544
FL	random	2012 DS	CD 448	A RF	9	0.368956
FL	random	2012 DS	CD 448	A RF	10	0.314323
FL	random	2012 DS	DE 316	AB RF	1	0.555241
FL	random	2012 DS	DE 316	AB RF	2	0.24434
FL	random	2012 DS	DE 316	AB RF	3	0.306828
FL	random	2012 DS	DE 316	AB RF	4	0.274879
FL	random	2012 DS	DE 316	AB RF	5	0.545585
FL	random	2012 DS	DE 316	AB RF	6	0.247389
FL	random	2012 DS	DE 316	AB RF	7	0.2412
FL	random	2012 DS	DE 316	AB RF	8	0.245458
FL	random	2012 DS	DE 316	AB RF	9	0.475428
FL	random	2012 DS	DE 316	AB RF	10	0.411769
FL	random	2012 DS	EF 212	A RF	1	0.229388
FL	random	2012 DS	EF 212	A RF	2	0.263623
FL	random	2012 DS	EF 212	A RF	3	0.344228
FL	random	2012 DS	EF 212	A RF	4	0.317649
FL	random	2012 DS	EF 212	A RF	5	0.373806
FL	random	2012 DS	EF 212	A RF	6	0.226737
FL	random	2012 DS	EF 212	A RF	7	0.331196
FL	random	2012 DS	EF 212	A RF	8	0.270634
FL	random	2012 DS	EF 212	A RF	9	0.267706
FL	random	2012 DS	EF 212	A RF	10	0.200855
FL	random	2012 DS	EF 161	A RF	1	0.474635
FL	random	2012 DS	EF 161	A RF	2	0.298869
FL	random	2012 DS	EF 161	A RF	3	0.195621
FL	random	2012 DS	EF 161	A RF	4	0.328803
FL	random	2012 DS	EF 161	A RF	5	0.262229
FL	random	2012 DS	EF 161	A RF	6	0.325604
FL	random	2012 DS	EF 161	A RF	7	0.272717
FL	random	2012 DS	EF 161	A RF	8	0.228719
FL	random	2012 DS	EF 161	A RF	9	0.203011
FL	random	2012 DS	EF 161	A RF	10	0.365661
FL	random	2012 DS	EF 109	RF	1	0.235234
FL	random	2012 DS	EF 109	RF	2	0.184358
FL	random	2012 DS	EF 109	RF	3	0.229216
FL	random	2012 DS	EF 109	RF	4	0.218638
FL	random	2012 DS	EF 109	RF	5	0.253782
FL	random	2012 DS	EF 109	RF	6	0.239088
FL	random	2012 DS	EF 109	RF	7	0.595066
FL	random	2012 DS	EF 109	RF	8	0.485579
FL	random	2012 DS	EF 109	RF	9	0.245058
FL	random	2012 DS	EF 109	RF	10	0.154065
FL	random	2012 DS	G 96	A RF	1	0.228162
FL	random	2012 DS	G 96	A RF	2	0.211534
FL	random	2012 DS	G 96	A RF	3	0.210284
FL	random	2012 DS	G 96	A RF	4	0.281645
FL	random	2012 DS	G 96	A RF	5	0.161874
FL	random	2012 DS	G 96	A RF	6	0.175073
FL	random	2012 DS	G 96	A RF	7	0.186903
FL	random	2012 DS	G 96	A RF	8	0.164038
FL	random	2012 DS	G 96	A RF	9	0.160697
FL	random	2012 DS	G 96	A RF	10	0.154929
FL	random	2012 DS	FG 83	RF	1	0.102768
FL	random	2012 DS	FG 83	RF	2	0.153576
FL	random	2012 DS	FG 83	RF	3	0.22101
FL	random	2012 DS	FG 83	RF	4	0.244114
FL	random	2012 DS	FG 83	RF	5	0.455897
FL	random	2012 DS	FG 83	RF	6	0.14683
FL	random	2012 DS	FG 83	RF	7	0.253555
FL	random	2012 DS	FG 83	RF	8	0.274286
FL	random	2012 DS	FG 83	RF	9	0.188978
FL	random	2012 DS	FG 83	RF	10	0.279364
FL	random	2012 DS	G 65	RF	1	0.243372
FL	random	2012 DS	G 65	RF	2	0.148993
FL	random	2012 DS	G 65	RF	3	0.550186
FL	random	2012 DS	G 65	RF	4	0.139278
FL	random	2012 DS	G 65	RF	5	0.111158
FL	random	2012 DS	G 65	RF	6	0.0584891
FL	random	2012 DS	G 65	RF	7	0.178421
FL	random	2012 DS	G 65	RF	8	0.159388
FL	random	2012 DS	G 65	RF	9	0.164901
FL	random	2012 DS	G 65	RF	10	0.167176
FL	random	2012 DS	G 48	RF	1	0.100412
FL	random	2012 DS	G 48	RF	2	0.171435
FL	random	2012 DS	G 48	RF	3	0.336359
FL	random	2012 DS	G 48	RF	4	0.0535771
FL	random	2012 DS	G 48	RF	5	0.211394
FL	random	2012 DS	G 48	RF	6	0.0528213
FL	random	2012 DS	G 48	RF	7	0.219711
FL	random	2012 DS	G 48	RF	8	0.166457
FL	random	2012 DS	G 48	RF	9	0.260221
FL	random	2012 DS	G 48	RF	10	0.175726
FL	random	2012 DS	H 24	RF	1	0.124084
FL	random	2012 DS	H 24	RF	2	0.0647018
FL	random	2012 DS	H 24	RF	3	0.193209
FL	random	2012 DS	H 24	RF	4	0.137722
FL	random	2012 DS	H 24	RF	5	-0.00350382
FL	random	2012 DS	H 24	RF	6	0.208845
FL	random	2012 DS	H 24	RF	7	0.134636
FL	random	2012 DS	H 24	RF	8	0.0526161
FL	random	2012 DS	H 24	RF	9	0.0433849
FL	random	2012 DS	H 24	RF	10	-0.0552984
FL	random	2012 DS	A 13101	C RKHS	1	0.459271
FL	random	2012 DS	A 13101	C RKHS	2	0.481321
FL	random	2012 DS	A 13101	C RKHS	3	0.464579
FL	random	2012 DS	A 13101	C RKHS	4	0.459131
FL	random	2012 DS	A 13101	C RKHS	5	0.469873
FL	random	2012 DS	A 13101	C RKHS	6	0.463548
FL	random	2012 DS	A 13101	C RKHS	7	0.485771
FL	random	2012 DS	A 13101	C RKHS	8	0.451873
FL	random	2012 DS	A 13101	C RKHS	9	0.439462
FL	random	2012 DS	A 13101	C RKHS	10	0.474585
FL	random	2012 DS	A 7142	B RKHS	1	0.47498
FL	random	2012 DS	A 7142	B RKHS	2	0.407261
FL	random	2012 DS	A 7142	B RKHS	3	0.447203
FL	random	2012 DS	A 7142	B RKHS	4	0.445469
FL	random	2012 DS	A 7142	B RKHS	5	0.461751
FL	random	2012 DS	A 7142	B RKHS	6	0.446118
FL	random	2012 DS	A 7142	B RKHS	7	0.383523
FL	random	2012 DS	A 7142	B RKHS	8	0.486437
FL	random	2012 DS	A 7142	B RKHS	9	0.441377
FL	random	2012 DS	A 7142	B RKHS	10	0.50474
FL	random	2012 DS	A 3076	RKHS	1	0.445276
FL	random	2012 DS	A 3076	RKHS	2	0.486324
FL	random	2012 DS	A 3076	RKHS	3	0.371938
FL	random	2012 DS	A 3076	RKHS	4	0.385469
FL	random	2012 DS	A 3076	RKHS	5	0.488824
FL	random	2012 DS	A 3076	RKHS	6	0.420747
FL	random	2012 DS	A 3076	RKHS	7	0.466162
FL	random	2012 DS	A 3076	RKHS	8	0.524182
FL	random	2012 DS	A 3076	RKHS	9	0.424513
FL	random	2012 DS	A 3076	RKHS	10	0.469874
FL	random	2012 DS	A 1553	RKHS	1	0.511208
FL	random	2012 DS	A 1553	RKHS	2	0.450264
FL	random	2012 DS	A 1553	RKHS	3	0.392408
FL	random	2012 DS	A 1553	RKHS	4	0.425862
FL	random	2012 DS	A 1553	RKHS	5	0.509898
FL	random	2012 DS	A 1553	RKHS	6	0.395865
FL	random	2012 DS	A 1553	RKHS	7	0.446816
FL	random	2012 DS	A 1553	RKHS	8	0.423085
FL	random	2012 DS	A 1553	RKHS	9	0.488413
FL	random	2012 DS	A 1553	RKHS	10	0.413434
FL	random	2012 DS	AB 781	RKHS	1	0.337799
FL	random	2012 DS	AB 781	RKHS	2	0.334462
FL	random	2012 DS	AB 781	RKHS	3	0.364636
FL	random	2012 DS	AB 781	RKHS	4	0.512555
FL	random	2012 DS	AB 781	RKHS	5	0.476861
FL	random	2012 DS	AB 781	RKHS	6	0.417532
FL	random	2012 DS	AB 781	RKHS	7	0.301854
FL	random	2012 DS	AB 781	RKHS	8	0.426586
FL	random	2012 DS	AB 781	RKHS	9	0.380974
FL	random	2012 DS	AB 781	A RKHS	10	0.447677
FL	random	2012 DS	AB 448	A RKHS	1	0.513501
FL	random	2012 DS	AB 448	A RKHS	2	0.471941
FL	random	2012 DS	AB 448	A RKHS	3	0.326326
FL	random	2012 DS	AB 448	A RKHS	4	0.429951
FL	random	2012 DS	AB 448	A RKHS	5	0.420648
FL	random	2012 DS	AB 448	A RKHS	6	0.282064
FL	random	2012 DS	AB 448	A RKHS	7	0.426754
FL	random	2012 DS	AB 448	A RKHS	8	0.404481
FL	random	2012 DS	AB 448	A RKHS	9	0.351692
FL	random	2012 DS	AB 448	A RKHS	10	0.3635
FL	random	2012 DS	BC 316	AB RKHS	1	0.450096
FL	random	2012 DS	BC 316	AB RKHS	2	0.273692
FL	random	2012 DS	BC 316	AB RKHS	3	0.288135
FL	random	2012 DS	BC 316	AB RKHS	4	0.234417
FL	random	2012 DS	BC 316	AB RKHS	5	0.458885
FL	random	2012 DS	BC 316	AB RKHS	6	0.370091
FL	random	2012 DS	BC 316	AB RKHS	7	0.376249
FL	random	2012 DS	BC 316	AB RKHS	8	0.333365
FL	random	2012 DS	BC 316	AB RKHS	9	0.424863
FL	random	2012 DS	BC 316	AB RKHS	10	0.41232
FL	random	2012 DS	D 212	A RKHS	1	0.280736
FL	random	2012 DS	D 212	A RKHS	2	0.346095
FL	random	2012 DS	D 212	A RKHS	3	0.299497
FL	random	2012 DS	D 212	A RKHS	4	0.338685
FL	random	2012 DS	D 212	A RKHS	5	0.378494
FL	random	2012 DS	D 212	A RKHS	6	0.256285
FL	random	2012 DS	D 212	A RKHS	7	0.235573
FL	random	2012 DS	D 212	A RKHS	8	0.21322
FL	random	2012 DS	D 212	A RKHS	9	0.286694
FL	random	2012 DS	D 212	A RKHS	10	0.215297
FL	random	2012 DS	CD 161	A RKHS	1	0.440142
FL	random	2012 DS	CD 161	A RKHS	2	0.315531
FL	random	2012 DS	CD 161	A RKHS	3	0.171247
FL	random	2012 DS	CD 161	A RKHS	4	0.420671
FL	random	2012 DS	CD 161	A RKHS	5	0.193669
FL	random	2012 DS	CD 161	A RKHS	6	0.236199
FL	random	2012 DS	CD 161	A RKHS	7	0.285525
FL	random	2012 DS	CD 161	A RKHS	8	0.294942
FL	random	2012 DS	CD 161	A RKHS	9	0.215459
FL	random	2012 DS	CD 161	A RKHS	10	0.331583
FL	random	2012 DS	D 109	RKHS	1	0.340948
FL	random	2012 DS	D 109	RKHS	2	0.160759
FL	random	2012 DS	D 109	RKHS	3	0.2288
FL	random	2012 DS	D 109	RKHS	4	0.214347
FL	random	2012 DS	D 109	RKHS	5	0.235514
FL	random	2012 DS	D 109	RKHS	6	0.22831
FL	random	2012 DS	D 109	RKHS	7	0.568893
FL	random	2012 DS	D 109	RKHS	8	0.507889
FL	random	2012 DS	D 109	RKHS	9	0.203803
FL	random	2012 DS	D 109	RKHS	10	0.170156
FL	random	2012 DS	EF 96	A RKHS	1	0.281188
FL	random	2012 DS	EF 96	A RKHS	2	0.153358
FL	random	2012 DS	EF 96	A RKHS	3	0.136806
FL	random	2012 DS	EF 96	A RKHS	4	0.285979
FL	random	2012 DS	EF 96	A RKHS	5	0.198029
FL	random	2012 DS	EF 96	A RKHS	6	0.250021
FL	random	2012 DS	EF 96	A RKHS	7	0.145789
FL	random	2012 DS	EF 96	A RKHS	8	0.170941
FL	random	2012 DS	EF 96	A RKHS	9	0.131152
FL	random	2012 DS	EF 96	A RKHS	10	0.165712
FL	random	2012 DS	E 83	RKHS	1	0.14542
FL	random	2012 DS	E 83	RKHS	2	0.148333
FL	random	2012 DS	E 83	RKHS	3	0.15557
FL	random	2012 DS	E 83	RKHS	4	0.260582
FL	random	2012 DS	E 83	RKHS	5	0.445557
FL	random	2012 DS	E 83	RKHS	6	0.106113
FL	random	2012 DS	E 83	RKHS	7	0.197671
FL	random	2012 DS	E 83	RKHS	8	0.290169
FL	random	2012 DS	E 83	RKHS	9	0.137936
FL	random	2012 DS	E 83	RKHS	10	0.195891
FL	random	2012 DS	E 65	RKHS	1	0.29423
FL	random	2012 DS	E 65	RKHS	2	0.191515
FL	random	2012 DS	E 65	RKHS	3	0.538576
FL	random	2012 DS	E 65	RKHS	4	0.145772
FL	random	2012 DS	E 65	RKHS	5	0.130826
FL	random	2012 DS	E 65	RKHS	6	0.0166288
FL	random	2012 DS	E 65	RKHS	7	0.0870654
FL	random	2012 DS	E 65	RKHS	8	0.212963
FL	random	2012 DS	E 65	RKHS	9	0.188357
FL	random	2012 DS	E 65	RKHS	10	0.241954
FL	random	2012 DS	EF 48	RKHS	1	0.0972321
FL	random	2012 DS	EF 48	RKHS	2	0.1817
FL	random	2012 DS	EF 48	RKHS	3	0.402774
FL	random	2012 DS	EF 48	RKHS	4	0.0916208
FL	random	2012 DS	EF 48	RKHS	5	0.239048
FL	random	2012 DS	EF 48	RKHS	6	0.148877
FL	random	2012 DS	EF 48	RKHS	7	0.210716
FL	random	2012 DS	EF 48	RKHS	8	0.143075
FL	random	2012 DS	EF 48	RKHS	9	0.134985
FL	random	2012 DS	EF 48	RKHS	10	0.133484
FL	random	2012 DS	F 24	RKHS	1	0.180788
FL	random	2012 DS	F 24	RKHS	2	0.165879
FL	random	2012 DS	F 24	RKHS	3	0.299321
FL	random	2012 DS	F 24	RKHS	4	0.132766
FL	random	2012 DS	F 24	RKHS	5	-0.0059368
FL	random	2012 DS	F 24	RKHS	6	0.233352
FL	random	2012 DS	F 24	RKHS	7	0.124267
FL	random	2012 DS	F 24	RKHS	8	0.105203
FL	random	2012 DS	F 24	RKHS	9	-0.0365048
FL	random	2012 DS	F 24	RKHS	10	0.0284319
FL	random	2012 DS	A 13101	C rrBLUP	1	0.464737
FL	random	2012 DS	A 13101	C rrBLUP	2	0.487458
FL	random	2012 DS	A 13101	C rrBLUP	3	0.473672
FL	random	2012 DS	A 13101	C rrBLUP	4	0.469861
FL	random	2012 DS	A 13101	C rrBLUP	5	0.480603
FL	random	2012 DS	A 13101	C rrBLUP	6	0.473168
FL	random	2012 DS	A 13101	C rrBLUP	7	0.497939
FL	random	2012 DS	A 13101	C rrBLUP	8	0.461172
FL	random	2012 DS	A 13101	C rrBLUP	9	0.455651
FL	random	2012 DS	A 13101	C rrBLUP	10	0.483456
FL	random	2012 DS	A 7142	B rrBLUP	1	0.482784
FL	random	2012 DS	A 7142	B rrBLUP	2	0.411316
FL	random	2012 DS	A 7142	B rrBLUP	3	0.460333
FL	random	2012 DS	A 7142	B rrBLUP	4	0.452779
FL	random	2012 DS	A 7142	B rrBLUP	5	0.484643
FL	random	2012 DS	A 7142	B rrBLUP	6	0.460494
FL	random	2012 DS	A 7142	B rrBLUP	7	0.396963
FL	random	2012 DS	A 7142	B rrBLUP	8	0.486631
FL	random	2012 DS	A 7142	B rrBLUP	9	0.451813
FL	random	2012 DS	A 7142	B rrBLUP	10	0.506141
FL	random	2012 DS	A 3076	rrBLUP	1	0.456908
FL	random	2012 DS	A 3076	rrBLUP	2	0.499285
FL	random	2012 DS	A 3076	rrBLUP	3	0.397284
FL	random	2012 DS	A 3076	rrBLUP	4	0.408545
FL	random	2012 DS	A 3076	rrBLUP	5	0.510501
FL	random	2012 DS	A 3076	rrBLUP	6	0.435612
FL	random	2012 DS	A 3076	rrBLUP	7	0.464774
FL	random	2012 DS	A 3076	rrBLUP	8	0.52688
FL	random	2012 DS	A 3076	rrBLUP	9	0.435399
FL	random	2012 DS	A 3076	rrBLUP	10	0.471574
FL	random	2012 DS	A 1553	rrBLUP	1	0.509162
FL	random	2012 DS	A 1553	rrBLUP	2	0.44986
FL	random	2012 DS	A 1553	rrBLUP	3	0.412452
FL	random	2012 DS	A 1553	rrBLUP	4	0.442871
FL	random	2012 DS	A 1553	rrBLUP	5	0.508043
FL	random	2012 DS	A 1553	rrBLUP	6	0.419194
FL	random	2012 DS	A 1553	rrBLUP	7	0.464264
FL	random	2012 DS	A 1553	rrBLUP	8	0.452466
FL	random	2012 DS	A 1553	rrBLUP	9	0.490722
FL	random	2012 DS	A 1553	rrBLUP	10	0.429315
FL	random	2012 DS	AB 781	rrBLUP	1	0.369185
FL	random	2012 DS	AB 781	rrBLUP	2	0.344819
FL	random	2012 DS	AB 781	rrBLUP	3	0.362765
FL	random	2012 DS	AB 781	rrBLUP	4	0.512703
FL	random	2012 DS	AB 781	rrBLUP	5	0.486406
FL	random	2012 DS	AB 781	rrBLUP	6	0.430098
FL	random	2012 DS	AB 781	rrBLUP	7	0.314695
FL	random	2012 DS	AB 781	rrBLUP	8	0.431326
FL	random	2012 DS	AB 781	rrBLUP	9	0.399419
FL	random	2012 DS	AB 781	rrBLUP	10	0.446669
FL	random	2012 DS	AB 448	rrBLUP	1	0.526138
FL	random	2012 DS	AB 448	A rrBLUP	2	0.483019
FL	random	2012 DS	AB 448	A rrBLUP	3	0.313644
FL	random	2012 DS	AB 448	A rrBLUP	4	0.44949
FL	random	2012 DS	AB 448	A rrBLUP	5	0.435658
FL	random	2012 DS	AB 448	A rrBLUP	6	0.331559
FL	random	2012 DS	AB 448	A rrBLUP	7	0.430631
FL	random	2012 DS	AB 448	A rrBLUP	8	0.395331
FL	random	2012 DS	AB 448	A rrBLUP	9	0.349787
FL	random	2012 DS	AB 448	A rrBLUP	10	0.366783
FL	random	2012 DS	BC 316	A rrBLUP	1	0.509017
FL	random	2012 DS	BC 316	A rrBLUP	2	0.291182
FL	random	2012 DS	BC 316	A rrBLUP	3	0.317876
FL	random	2012 DS	BC 316	A rrBLUP	4	0.309628
FL	random	2012 DS	BC 316	A rrBLUP	5	0.456701
FL	random	2012 DS	BC 316	A rrBLUP	6	0.382749
FL	random	2012 DS	BC 316	A rrBLUP	7	0.392697
FL	random	2012 DS	BC 316	A rrBLUP	8	0.357039
FL	random	2012 DS	BC 316	A rrBLUP	9	0.437319
FL	random	2012 DS	BC 316	A rrBLUP	10	0.419295
FL	random	2012 DS	DE 212	A rrBLUP	1	0.286416
FL	random	2012 DS	DE 212	A rrBLUP	2	0.334921
FL	random	2012 DS	DE 212	A rrBLUP	3	0.325137
FL	random	2012 DS	DE 212	A rrBLUP	4	0.33252
FL	random	2012 DS	DE 212	A rrBLUP	5	0.399128
FL	random	2012 DS	DE 212	A rrBLUP	6	0.254052
FL	random	2012 DS	DE 212	A rrBLUP	7	0.247863
FL	random	2012 DS	DE 212	A rrBLUP	8	0.256724
FL	random	2012 DS	DE 212	A rrBLUP	9	0.321542
FL	random	2012 DS	DE 212	A rrBLUP	10	0.21525
FL	random	2012 DS	CD 161	A rrBLUP	1	0.465419
FL	random	2012 DS	CD 161	A rrBLUP	2	0.340558
FL	random	2012 DS	CD 161	A rrBLUP	3	0.22822
FL	random	2012 DS	CD 161	A rrBLUP	4	0.427911
FL	random	2012 DS	CD 161	A rrBLUP	5	0.250796
FL	random	2012 DS	CD 161	A rrBLUP	6	0.278704
FL	random	2012 DS	CD 161	A rrBLUP	7	0.339172
FL	random	2012 DS	CD 161	A rrBLUP	8	0.328524
FL	random	2012 DS	CD 161	A rrBLUP	9	0.269359
FL	random	2012 DS	CD 161	A rrBLUP	10	0.364092
FL	random	2012 DS	D 109	rrBLUP	1	0.349713
FL	random	2012 DS	D 109	rrBLUP	2	0.175369
FL	random	2012 DS	D 109	rrBLUP	3	0.238812
FL	random	2012 DS	D 109	rrBLUP	4	0.254611
FL	random	2012 DS	D 109	rrBLUP	5	0.264067
FL	random	2012 DS	D 109	rrBLUP	6	0.251811
FL	random	2012 DS	D 109	rrBLUP	7	0.566739
FL	random	2012 DS	D 109	rrBLUP	8	0.506488
FL	random	2012 DS	D 109	rrBLUP	9	0.221141
FL	random	2012 DS	D 109	rrBLUP	10	0.215537
FL	random	2012 DS	FG 96	A rrBLUP	1	0.29828
FL	random	2012 DS	FG 96	A rrBLUP	2	0.200909
FL	random	2012 DS	FG 96	A rrBLUP	3	0.15673
FL	random	2012 DS	FG 96	A rrBLUP	4	0.314079
FL	random	2012 DS	FG 96	A rrBLUP	5	0.179203
FL	random	2012 DS	FG 96	A rrBLUP	6	0.25375
FL	random	2012 DS	FG 96	A rrBLUP	7	0.140177
FL	random	2012 DS	FG 96	A rrBLUP	8	0.202839
FL	random	2012 DS	FG 96	A rrBLUP	9	0.166484
FL	random	2012 DS	FG 96	A rrBLUP	10	0.145785
FL	random	2012 DS	EF 83	rrBLUP	1	0.136017
FL	random	2012 DS	EF 83	rrBLUP	2	0.153403
FL	random	2012 DS	EF 83	rrBLUP	3	0.202741
FL	random	2012 DS	EF 83	rrBLUP	4	0.250479
FL	random	2012 DS	EF 83	rrBLUP	5	0.459703
FL	random	2012 DS	EF 83	rrBLUP	6	0.12273
FL	random	2012 DS	EF 83	rrBLUP	7	0.246213
FL	random	2012 DS	EF 83	rrBLUP	8	0.28033
FL	random	2012 DS	EF 83	rrBLUP	9	0.22869
FL	random	2012 DS	EF 83	rrBLUP	10	0.225261
FL	random	2012 DS	FG 65	rrBLUP	1	0.298638
FL	random	2012 DS	FG 65	rrBLUP	2	0.177624
FL	random	2012 DS	FG 65	rrBLUP	3	0.545992
FL	random	2012 DS	FG 65	rrBLUP	4	0.174404
FL	random	2012 DS	FG 65	rrBLUP	5	0.169368
FL	random	2012 DS	FG 65	rrBLUP	6	0.0402156
FL	random	2012 DS	FG 65	rrBLUP	7	0.110245
FL	random	2012 DS	FG 65	rrBLUP	8	0.230122
FL	random	2012 DS	FG 65	rrBLUP	9	0.161275
FL	random	2012 DS	FG 65	rrBLUP	10	0.258731
FL	random	2012 DS	FG 48	rrBLUP	1	0.141106
FL	random	2012 DS	FG 48	rrBLUP	2	0.228918
FL	random	2012 DS	FG 48	rrBLUP	3	0.353969
FL	random	2012 DS	FG 48	rrBLUP	4	0.111116
FL	random	2012 DS	FG 48	rrBLUP	5	0.215165
FL	random	2012 DS	FG 48	rrBLUP	6	0.139622
FL	random	2012 DS	FG 48	rrBLUP	7	0.215468
FL	random	2012 DS	FG 48	rrBLUP	8	0.186832
FL	random	2012 DS	FG 48	rrBLUP	9	0.183867
FL	random	2012 DS	FG 48	rrBLUP	10	0.109371
FL	random	2012 DS	G 24	rrBLUP	1	0.161897
FL	random	2012 DS	G 24	rrBLUP	2	0.178804
FL	random	2012 DS	G 24	rrBLUP	3	0.338165
FL	random	2012 DS	G 24	rrBLUP	4	0.16707
FL	random	2012 DS	G 24	rrBLUP	5	0.0557055
FL	random	2012 DS	G 24	rrBLUP	6	0.273204
FL	random	2012 DS	G 24	rrBLUP	7	0.168079
FL	random	2012 DS	G 24	rrBLUP	8	0.0848881
FL	random	2012 DS	G 24	rrBLUP	9	-0.0171785
FL	random	2012 DS	G 24	rrBLUP	10	0.0786139
FL	random	2012 WS	AB 13101	D BL	1	0.325609
FL	random	2012 WS	AB 13101	D BL	2	0.333461
FL	random	2012 WS	AB 13101	D BL	3	0.333851
FL	random	2012 WS	AB 13101	D BL	4	0.298806
FL	random	2012 WS	AB 13101	D BL	5	0.308397
FL	random	2012 WS	AB 13101	D BL	6	0.297604
FL	random	2012 WS	AB 13101	D BL	7	0.274094
FL	random	2012 WS	AB 13101	D BL	8	0.347064
FL	random	2012 WS	AB 13101	D BL	9	0.341447
FL	random	2012 WS	AB 13101	D BL	10	0.321362
FL	random	2012 WS	AB 7142	C BL	1	0.384464
FL	random	2012 WS	AB 7142	C BL	2	0.26553
FL	random	2012 WS	AB 7142	C BL	3	0.296784
FL	random	2012 WS	AB 7142	C BL	4	0.290223
FL	random	2012 WS	AB 7142	C BL	5	0.397799
FL	random	2012 WS	AB 7142	C BL	6	0.37192
FL	random	2012 WS	AB 7142	C BL	7	0.310979
FL	random	2012 WS	AB 7142	C BL	8	0.370827
FL	random	2012 WS	AB 7142	C BL	9	0.339008
FL	random	2012 WS	AB 7142	C BL	10	0.379683
FL	random	2012 WS	AB 3076	B BL	1	0.34896
FL	random	2012 WS	AB 3076	B BL	2	0.370548
FL	random	2012 WS	AB 3076	B BL	3	0.222403
FL	random	2012 WS	AB 3076	B BL	4	0.279356
FL	random	2012 WS	AB 3076	B BL	5	0.422948
FL	random	2012 WS	AB 3076	B BL	6	0.362961
FL	random	2012 WS	AB 3076	B BL	7	0.329175
FL	random	2012 WS	AB 3076	B BL	8	0.399415
FL	random	2012 WS	AB 3076	B BL	9	0.303449
FL	random	2012 WS	AB 3076	B BL	10	0.358228
FL	random	2012 WS	A 1553	BL	1	0.404299
FL	random	2012 WS	A 1553	BL	2	0.464065
FL	random	2012 WS	A 1553	BL	3	0.317614
FL	random	2012 WS	A 1553	BL	4	0.330263
FL	random	2012 WS	A 1553	BL	5	0.367064
FL	random	2012 WS	A 1553	BL	6	0.350698
FL	random	2012 WS	A 1553	BL	7	0.482878
FL	random	2012 WS	A 1553	BL	8	0.392919
FL	random	2012 WS	A 1553	BL	9	0.393776
FL	random	2012 WS	A 1553	BL	10	0.273209
FL	random	2012 WS	AB 781	BL	1	0.206637
FL	random	2012 WS	AB 781	BL	2	0.307268
FL	random	2012 WS	AB 781	BL	3	0.337703
FL	random	2012 WS	AB 781	BL	4	0.491458
FL	random	2012 WS	AB 781	BL	5	0.323678
FL	random	2012 WS	AB 781	BL	6	0.41043
FL	random	2012 WS	AB 781	BL	7	0.226378
FL	random	2012 WS	AB 781	BL	8	0.322544
FL	random	2012 WS	AB 781	BL	9	0.320123
FL	random	2012 WS	AB 781	BL	10	0.401487
FL	random	2012 WS	ABC 448	BL	1	0.410672
FL	random	2012 WS	ABC 448	BL	2	0.40572
FL	random	2012 WS	ABC 448	BL	3	0.12323
FL	random	2012 WS	ABC 448	BL	4	0.397469
FL	random	2012 WS	ABC 448	BL	5	0.276903
FL	random	2012 WS	ABC 448	BL	6	0.191818
FL	random	2012 WS	ABC 448	BL	7	0.409615
FL	random	2012 WS	ABC 448	BL	8	0.324433
FL	random	2012 WS	ABC 448	BL	9	0.279054
FL	random	2012 WS	ABC 448	BL	10	0.199428
FL	random	2012 WS	BC 316	BL	1	0.442553
FL	random	2012 WS	BC 316	BL	2	0.206039
FL	random	2012 WS	BC 316	BL	3	0.229953
FL	random	2012 WS	BC 316	BL	4	0.249935
FL	random	2012 WS	BC 316	BL	5	0.444321
FL	random	2012 WS	BC 316	BL	6	0.250063
FL	random	2012 WS	BC 316	BL	7	0.230946
FL	random	2012 WS	BC 316	BL	8	0.204102
FL	random	2012 WS	BC 316	BL	9	0.398135
FL	random	2012 WS	BC 316	BL	10	0.308775
FL	random	2012 WS	CD 212	A BL	1	0.200404
FL	random	2012 WS	CD 212	A BL	2	0.308762
FL	random	2012 WS	CD 212	A BL	3	0.249916
FL	random	2012 WS	CD 212	A BL	4	0.207124
FL	random	2012 WS	CD 212	A BL	5	0.223746
FL	random	2012 WS	CD 212	A BL	6	0.294367
FL	random	2012 WS	CD 212	A BL	7	0.217935
FL	random	2012 WS	CD 212	A BL	8	0.242931
FL	random	2012 WS	CD 212	A BL	9	0.205696
FL	random	2012 WS	CD 212	A BL	10	0.165296
FL	random	2012 WS	DEF 161	BL	1	0.411418
FL	random	2012 WS	DEF 161	BL	2	0.177019
FL	random	2012 WS	DEF 161	BL	3	0.157743
FL	random	2012 WS	DEF 161	BL	4	0.208205
FL	random	2012 WS	DEF 161	BL	5	0.170172
FL	random	2012 WS	DEF 161	BL	6	0.0662709
FL	random	2012 WS	DEF 161	BL	7	0.238636
FL	random	2012 WS	DEF 161	BL	8	0.239456
FL	random	2012 WS	DEF 161	BL	9	0.0146284
FL	random	2012 WS	DEF 161	BL	10	0.237367
FL	random	2012 WS	DE 109	BL	1	0.150941
FL	random	2012 WS	DE 109	BL	2	0.25091
FL	random	2012 WS	DE 109	BL	3	-0.00217511
FL	random	2012 WS	DE 109	BL	4	0.237816
FL	random	2012 WS	DE 109	BL	5	0.203594
FL	random	2012 WS	DE 109	BL	6	0.208659
FL	random	2012 WS	DE 109	BL	7	0.469685
FL	random	2012 WS	DE 109	BL	8	0.431675
FL	random	2012 WS	DE 109	BL	9	0.14768
FL	random	2012 WS	DE 109	BL	10	0.0468763
FL	random	2012 WS	EFG 96	BL	1	0.202464
FL	random	2012 WS	EFG 96	BL	2	0.205466
FL	random	2012 WS	EFG 96	BL	3	0.115953
FL	random	2012 WS	EFG 96	BL	4	0.240995
FL	random	2012 WS	EFG 96	BL	5	0.0176252
FL	random	2012 WS	EFG 96	BL	6	0.132509
FL	random	2012 WS	EFG 96	BL	7	0.217939
FL	random	2012 WS	EFG 96	BL	8	0.212039
FL	random	2012 WS	EFG 96	BL	9	0.0263362
FL	random	2012 WS	EFG 96	BL	10	-0.020838
FL	random	2012 WS	FG 83	BL	1	0.0287464
FL	random	2012 WS	FG 83	BL	2	0.0222706
FL	random	2012 WS	FG 83	BL	3	0.117277
FL	random	2012 WS	FG 83	BL	4	0.127489
FL	random	2012 WS	FG 83	BL	5	0.396145
FL	random	2012 WS	FG 83	BL	6	0.133771
FL	random	2012 WS	FG 83	BL	7	0.128885
FL	random	2012 WS	FG 83	BL	8	0.135094
FL	random	2012 WS	FG 83	BL	9	0.066286
FL	random	2012 WS	FG 83	BL	10	0.0871792
FL	random	2012 WS	DEF 65	BL	1	0.24014
FL	random	2012 WS	DEF 65	BL	2	0.175891
FL	random	2012 WS	DEF 65	BL	3	0.453649
FL	random	2012 WS	DEF 65	BL	4	0.0524994
FL	random	2012 WS	DEF 65	BL	5	0.129817
FL	random	2012 WS	DEF 65	BL	6	0.0738052
FL	random	2012 WS	DEF 65	BL	7	-0.0102417
FL	random	2012 WS	DEF 65	BL	8	0.122417
FL	random	2012 WS	DEF 65	BL	9	0.0349327
FL	random	2012 WS	DEF 65	BL	10	0.27862
FL	random	2012 WS	FG 48	BL	1	0.0848566
FL	random	2012 WS	FG 48	BL	2	0.0315273
FL	random	2012 WS	FG 48	BL	3	0.325161
FL	random	2012 WS	FG 48	BL	4	0.181044
FL	random	2012 WS	FG 48	BL	5	0.0998781
FL	random	2012 WS	FG 48	BL	6	0.0746038
FL	random	2012 WS	FG 48	BL	7	0.126204
FL	random	2012 WS	FG 48	BL	8	0.0627873
FL	random	2012 WS	FG 48	BL	9	0.158076
FL	random	2012 WS	FG 48	BL	10	0.0703881
FL	random	2012 WS	G 24	BL	1	0.0222664
FL	random	2012 WS	G 24	BL	2	0.0556899
FL	random	2012 WS	G 24	BL	3	0.0924037
FL	random	2012 WS	G 24	BL	4	0.15339
FL	random	2012 WS	G 24	BL	5	0.131969
FL	random	2012 WS	G 24	BL	6	0.119961
FL	random	2012 WS	G 24	BL	7	0.116475
FL	random	2012 WS	G 24	BL	8	-0.031913
FL	random	2012 WS	G 24	BL	9	-0.0406655
FL	random	2012 WS	G 24	BL	10	-0.0344192
FL	random	2012 WS	A 13101	A MLR	1	0.484067
FL	random	2012 WS	A 13101	A MLR	2	0.503517
FL	random	2012 WS	A 13101	A MLR	3	0.497173
FL	random	2012 WS	A 13101	A MLR	4	0.491009
FL	random	2012 WS	A 13101	A MLR	5	0.550587
FL	random	2012 WS	A 13101	A MLR	6	0.463158
FL	random	2012 WS	A 13101	A MLR	7	0.570474
FL	random	2012 WS	A 13101	A MLR	8	0.425158
FL	random	2012 WS	A 13101	A MLR	9	0.489264
FL	random	2012 WS	A 13101	A MLR	10	0.436492
FL	random	2012 WS	AB 7142	A MLR	1	0.491954
FL	random	2012 WS	AB 7142	A MLR	2	0.479691
FL	random	2012 WS	AB 7142	A MLR	3	0.452053
FL	random	2012 WS	AB 7142	A MLR	4	0.512525
FL	random	2012 WS	AB 7142	A MLR	5	0.294195
FL	random	2012 WS	AB 7142	A MLR	6	0.289337
FL	random	2012 WS	AB 7142	A MLR	7	0.427311
FL	random	2012 WS	AB 7142	A MLR	8	0.458123
FL	random	2012 WS	AB 7142	A MLR	9	0.496048
FL	random	2012 WS	AB 7142	A MLR	10	0.43078
FL	random	2012 WS	AB 3076	A MLR	1	0.508875
FL	random	2012 WS	AB 3076	A MLR	2	0.518379
FL	random	2012 WS	AB 3076	A MLR	3	0.271677
FL	random	2012 WS	AB 3076	A MLR	4	0.354968
FL	random	2012 WS	AB 3076	A MLR	5	0.409133
FL	random	2012 WS	AB 3076	A MLR	6	0.464508
FL	random	2012 WS	AB 3076	A MLR	7	0.435984
FL	random	2012 WS	AB 3076	A MLR	8	0.510026
FL	random	2012 WS	AB 3076	A MLR	9	0.403619
FL	random	2012 WS	AB 3076	A MLR	10	0.494359
FL	random	2012 WS	BC 1553	MLR	1	0.443358
FL	random	2012 WS	BC 1553	MLR	2	0.407751
FL	random	2012 WS	BC 1553	MLR	3	0.353826
FL	random	2012 WS	BC 1553	MLR	4	-0.0115064
FL	random	2012 WS	BC 1553	MLR	5	0.369006
FL	random	2012 WS	BC 1553	MLR	6	0.414301
FL	random	2012 WS	BC 1553	MLR	7	0.532767
FL	random	2012 WS	BC 1553	MLR	8	0.415627
FL	random	2012 WS	BC 1553	MLR	9	0.439721
FL	random	2012 WS	BC 1553	MLR	10	0.203787
FL	random	2012 WS	CD 781	MLR	1	0.101841
FL	random	2012 WS	CD 781	MLR	2	-0.0617803
FL	random	2012 WS	CD 781	MLR	3	0.396847
FL	random	2012 WS	CD 781	MLR	4	0.525972
FL	random	2012 WS	CD 781	MLR	5	0.326361
FL	random	2012 WS	CD 781	MLR	6	0.431563
FL	random	2012 WS	CD 781	MLR	7	0.169695
FL	random	2012 WS	CD 781	MLR	8	0.448422
FL	random	2012 WS	CD 781	MLR	9	0.253204
FL	random	2012 WS	CD 781	MLR	10	0.403117
FL	random	2012 WS	DE 448	MLR	1	0.470525
FL	random	2012 WS	DE 448	MLR	2	0.493043
FL	random	2012 WS	DE 448	MLR	3	0.127412
FL	random	2012 WS	DE 448	MLR	4	0.303039
FL	random	2012 WS	DE 448	MLR	5	0.354143
FL	random	2012 WS	DE 448	MLR	6	0.0675744
FL	random	2012 WS	DE 448	MLR	7	0.261188
FL	random	2012 WS	DE 448	MLR	8	0.00393454
FL	random	2012 WS	DE 448	MLR	9	0.0836378
FL	random	2012 WS	DE 448	MLR	10	0.193001
FL	random	2012 WS	DEFG 316	MLR	1	0.489582
FL	random	2012 WS	DEFG 316	MLR	2	0.0279102
FL	random	2012 WS	DEFG 316	MLR	3	0.0832353
FL	random	2012 WS	DEFG 316	MLR	4	0.213423
FL	random	2012 WS	DEFG 316	MLR	5	0.444852
FL	random	2012 WS	DEFG 316	MLR	6	0.185592
FL	random	2012 WS	DEFG 316	MLR	7	0.246038
FL	random	2012 WS	DEFG 316	MLR	8	-0.0803724
FL	random	2012 WS	DEFG 316	MLR	9	0.2467
FL	random	2012 WS	DEFG 316	MLR	10	0.172368
FL	random	2012 WS	EFG 212	B MLR	1	0.111005
FL	random	2012 WS	EFG 212	B MLR	2	0.0575614
FL	random	2012 WS	EFG 212	B MLR	3	0.327198
FL	random	2012 WS	EFG 212	B MLR	4	0.0555558
FL	random	2012 WS	EFG 212	B MLR	5	0.0652266
FL	random	2012 WS	EFG 212	B MLR	6	0.266639
FL	random	2012 WS	EFG 212	B MLR	7	0.235736
FL	random	2012 WS	EFG 212	B MLR	8	0.302978
FL	random	2012 WS	EFG 212	B MLR	9	0.156447
FL	random	2012 WS	EFG 212	B MLR	10	0.171332
FL	random	2012 WS	EFG 161	MLR	1	0.251316
FL	random	2012 WS	EFG 161	MLR	2	0.293074
FL	random	2012 WS	EFG 161	MLR	3	0.139318
FL	random	2012 WS	EFG 161	MLR	4	0.0448009
FL	random	2012 WS	EFG 161	MLR	5	0.137669
FL	random	2012 WS	EFG 161	MLR	6	-0.0358862
FL	random	2012 WS	EFG 161	MLR	7	0.262646
FL	random	2012 WS	EFG 161	MLR	8	0.264965
FL	random	2012 WS	EFG 161	MLR	9	-0.0332959
FL	random	2012 WS	EFG 161	MLR	10	0.243182
FL	random	2012 WS	DEF 109	MLR	1	0.17129
FL	random	2012 WS	DEF 109	MLR	2	0.329036
FL	random	2012 WS	DEF 109	MLR	3	0.243288
FL	random	2012 WS	DEF 109	MLR	4	0.306462
FL	random	2012 WS	DEF 109	MLR	5	0.055488
FL	random	2012 WS	DEF 109	MLR	6	0.189451
FL	random	2012 WS	DEF 109	MLR	7	0.474979
FL	random	2012 WS	DEF 109	MLR	8	0.308641
FL	random	2012 WS	DEF 109	MLR	9	0.0841884
FL	random	2012 WS	DEF 109	MLR	10	-0.105844
FL	random	2012 WS	EFG 96	MLR	1	0.248431
FL	random	2012 WS	EFG 96	MLR	2	0.141405
FL	random	2012 WS	EFG 96	MLR	3	0.208731
FL	random	2012 WS	EFG 96	MLR	4	0.302734
FL	random	2012 WS	EFG 96	MLR	5	0.10735
FL	random	2012 WS	EFG 96	MLR	6	-0.0430543
FL	random	2012 WS	EFG 96	MLR	7	0.150518
FL	random	2012 WS	EFG 96	MLR	8	-0.0366426
FL	random	2012 WS	EFG 96	MLR	9	0.164427
FL	random	2012 WS	EFG 96	MLR	10	0.132217
FL	random	2012 WS	EFG 83	MLR	1	0.234074
FL	random	2012 WS	EFG 83	MLR	2	-0.0362453
FL	random	2012 WS	EFG 83	MLR	3	0.14863
FL	random	2012 WS	EFG 83	MLR	4	0.0273567
FL	random	2012 WS	EFG 83	MLR	5	0.409378
FL	random	2012 WS	EFG 83	MLR	6	0.212004
FL	random	2012 WS	EFG 83	MLR	7	0.186616
FL	random	2012 WS	EFG 83	MLR	8	0.194008
FL	random	2012 WS	EFG 83	MLR	9	-0.0255232
FL	random	2012 WS	EFG 83	MLR	10	0.242373
FL	random	2012 WS	FG 65	MLR	1	0.249017
FL	random	2012 WS	FG 65	MLR	2	0.0100342
FL	random	2012 WS	FG 65	MLR	3	0.355003
FL	random	2012 WS	FG 65	MLR	4	0.125181
FL	random	2012 WS	FG 65	MLR	5	0.0817948
FL	random	2012 WS	FG 65	MLR	6	-0.090838
FL	random	2012 WS	FG 65	MLR	7	0.184114
FL	random	2012 WS	FG 65	MLR	8	-0.0565144
FL	random	2012 WS	FG 65	MLR	9	-0.140607
FL	random	2012 WS	FG 65	MLR	10	0.377476
FL	random	2012 WS	EFG 48	MLR	1	0.168407
FL	random	2012 WS	EFG 48	MLR	2	0.156868
FL	random	2012 WS	EFG 48	MLR	3	0.236793
FL	random	2012 WS	EFG 48	MLR	4	0.22852
FL	random	2012 WS	EFG 48	MLR	5	0.128068
FL	random	2012 WS	EFG 48	MLR	6	0.0088656
FL	random	2012 WS	EFG 48	MLR	7	0.213798
FL	random	2012 WS	EFG 48	MLR	8	0.0943753
FL	random	2012 WS	EFG 48	MLR	9	0.105064
FL	random	2012 WS	EFG 48	MLR	10	0.134066
FL	random	2012 WS	G 24	MLR	1	-0.0502646
FL	random	2012 WS	G 24	MLR	2	-0.0739932
FL	random	2012 WS	G 24	MLR	3	0.271005
FL	random	2012 WS	G 24	MLR	4	0.167292
FL	random	2012 WS	G 24	MLR	5	-0.0251706
FL	random	2012 WS	G 24	MLR	6	0.229218
FL	random	2012 WS	G 24	MLR	7	0.0730496
FL	random	2012 WS	G 24	MLR	8	0.0676108
FL	random	2012 WS	G 24	MLR	9	0.163192
FL	random	2012 WS	G 24	MLR	10	0.0510979
FL	random	2012 WS	A 13101	B RF	1	0.387627
FL	random	2012 WS	A 13101	B RF	2	0.401883
FL	random	2012 WS	A 13101	B RF	3	0.400694
FL	random	2012 WS	A 13101	B RF	4	0.410129
FL	random	2012 WS	A 13101	B RF	5	0.419686
FL	random	2012 WS	A 13101	B RF	6	0.397113
FL	random	2012 WS	A 13101	B RF	7	0.425416
FL	random	2012 WS	A 13101	B RF	8	0.402348
FL	random	2012 WS	A 13101	B RF	9	0.405027
FL	random	2012 WS	A 13101	B RF	10	0.390137
FL	random	2012 WS	AB 7142	B RF	1	0.359025
FL	random	2012 WS	AB 7142	B RF	2	0.362712
FL	random	2012 WS	AB 7142	B RF	3	0.3968
FL	random	2012 WS	AB 7142	B RF	4	0.407242
FL	random	2012 WS	AB 7142	B RF	5	0.387059
FL	random	2012 WS	AB 7142	B RF	6	0.411312
FL	random	2012 WS	AB 7142	B RF	7	0.350589
FL	random	2012 WS	AB 7142	B RF	8	0.382853
FL	random	2012 WS	AB 7142	B RF	9	0.414134
FL	random	2012 WS	AB 7142	B RF	10	0.394408
FL	random	2012 WS	AB 3076	B RF	1	0.423116
FL	random	2012 WS	AB 3076	B RF	2	0.433808
FL	random	2012 WS	AB 3076	B RF	3	0.224425
FL	random	2012 WS	AB 3076	B RF	4	0.337101
FL	random	2012 WS	AB 3076	B RF	5	0.412557
FL	random	2012 WS	AB 3076	B RF	6	0.406774
FL	random	2012 WS	AB 3076	B RF	7	0.356497
FL	random	2012 WS	AB 3076	B RF	8	0.421459
FL	random	2012 WS	AB 3076	B RF	9	0.357938
FL	random	2012 WS	AB 3076	B RF	10	0.387673
FL	random	2012 WS	AB 1553	RF	1	0.386264
FL	random	2012 WS	AB 1553	RF	2	0.416547
FL	random	2012 WS	AB 1553	RF	3	0.332439
FL	random	2012 WS	AB 1553	RF	4	0.238034
FL	random	2012 WS	AB 1553	RF	5	0.393026
FL	random	2012 WS	AB 1553	RF	6	0.362984
FL	random	2012 WS	AB 1553	RF	7	0.458071
FL	random	2012 WS	AB 1553	RF	8	0.381887
FL	random	2012 WS	AB 1553	RF	9	0.358984
FL	random	2012 WS	AB 1553	RF	10	0.314782
FL	random	2012 WS	BC 781	RF	1	0.208993
FL	random	2012 WS	BC 781	RF	2	0.246693
FL	random	2012 WS	BC 781	RF	3	0.330169
FL	random	2012 WS	BC 781	RF	4	0.4299
FL	random	2012 WS	BC 781	RF	5	0.388058
FL	random	2012 WS	BC 781	RF	6	0.360514
FL	random	2012 WS	BC 781	RF	7	0.187436
FL	random	2012 WS	BC 781	RF	8	0.372356
FL	random	2012 WS	BC 781	RF	9	0.324008
FL	random	2012 WS	BC 781	RF	10	0.395368
FL	random	2012 WS	CD 448	RF	1	0.410345
FL	random	2012 WS	CD 448	RF	2	0.416717
FL	random	2012 WS	CD 448	RF	3	0.139477
FL	random	2012 WS	CD 448	RF	4	0.354499
FL	random	2012 WS	CD 448	RF	5	0.262043
FL	random	2012 WS	CD 448	RF	6	0.193762
FL	random	2012 WS	CD 448	RF	7	0.342484
FL	random	2012 WS	CD 448	RF	8	0.242159
FL	random	2012 WS	CD 448	RF	9	0.249484
FL	random	2012 WS	CD 448	RF	10	0.151767
FL	random	2012 WS	CD 316	RF	1	0.376949
FL	random	2012 WS	CD 316	RF	2	0.167812
FL	random	2012 WS	CD 316	RF	3	0.256561
FL	random	2012 WS	CD 316	RF	4	0.233099
FL	random	2012 WS	CD 316	RF	5	0.435601
FL	random	2012 WS	CD 316	RF	6	0.188709
FL	random	2012 WS	CD 316	RF	7	0.217042
FL	random	2012 WS	CD 316	RF	8	0.207704
FL	random	2012 WS	CD 316	RF	9	0.335643
FL	random	2012 WS	CD 316	RF	10	0.321651
FL	random	2012 WS	E 212	AB RF	1	0.115923
FL	random	2012 WS	E 212	AB RF	2	0.233013
FL	random	2012 WS	E 212	AB RF	3	0.214754
FL	random	2012 WS	E 212	AB RF	4	0.196741
FL	random	2012 WS	E 212	AB RF	5	0.231379
FL	random	2012 WS	E 212	AB RF	6	0.262331
FL	random	2012 WS	E 212	AB RF	7	0.186126
FL	random	2012 WS	E 212	AB RF	8	0.221416
FL	random	2012 WS	E 212	AB RF	9	0.126903
FL	random	2012 WS	E 212	AB RF	10	0.213592
FL	random	2012 WS	E 161	RF	1	0.366003
FL	random	2012 WS	E 161	RF	2	0.222981
FL	random	2012 WS	E 161	RF	3	0.121518
FL	random	2012 WS	E 161	RF	4	0.15588
FL	random	2012 WS	E 161	RF	5	0.165444
FL	random	2012 WS	E 161	RF	6	0.173203
FL	random	2012 WS	E 161	RF	7	0.212448
FL	random	2012 WS	E 161	RF	8	0.204984
FL	random	2012 WS	E 161	RF	9	0.0841044
FL	random	2012 WS	E 161	RF	10	0.261405
FL	random	2012 WS	DE 109	RF	1	0.115653
FL	random	2012 WS	DE 109	RF	2	0.201879
FL	random	2012 WS	DE 109	RF	3	0.11431
FL	random	2012 WS	DE 109	RF	4	0.245319
FL	random	2012 WS	DE 109	RF	5	0.194151
FL	random	2012 WS	DE 109	RF	6	0.165345
FL	random	2012 WS	DE 109	RF	7	0.472781
FL	random	2012 WS	DE 109	RF	8	0.358328
FL	random	2012 WS	DE 109	RF	9	0.137996
FL	random	2012 WS	DE 109	RF	10	0.0723685
FL	random	2012 WS	EF 96	RF	1	0.188822
FL	random	2012 WS	EF 96	RF	2	0.222072
FL	random	2012 WS	EF 96	RF	3	0.106493
FL	random	2012 WS	EF 96	RF	4	0.247641
FL	random	2012 WS	EF 96	RF	5	0.005118
FL	random	2012 WS	EF 96	RF	6	0.167056
FL	random	2012 WS	EF 96	RF	7	0.239403
FL	random	2012 WS	EF 96	RF	8	0.165044
FL	random	2012 WS	EF 96	RF	9	0.0397682
FL	random	2012 WS	EF 96	RF	10	0.0352932
FL	random	2012 WS	EF 83	RF	1	0.0926046
FL	random	2012 WS	EF 83	RF	2	0.0826842
FL	random	2012 WS	EF 83	RF	3	0.20747
FL	random	2012 WS	EF 83	RF	4	0.106757
FL	random	2012 WS	EF 83	RF	5	0.354773
FL	random	2012 WS	EF 83	RF	6	0.0815238
FL	random	2012 WS	EF 83	RF	7	0.150763
FL	random	2012 WS	EF 83	RF	8	0.152797
FL	random	2012 WS	EF 83	RF	9	0.0787513
FL	random	2012 WS	EF 83	RF	10	0.245103
FL	random	2012 WS	EF 65	RF	1	0.262376
FL	random	2012 WS	EF 65	RF	2	0.0396992
FL	random	2012 WS	EF 65	RF	3	0.441533
FL	random	2012 WS	EF 65	RF	4	0.035541
FL	random	2012 WS	EF 65	RF	5	0.11306
FL	random	2012 WS	EF 65	RF	6	0.0396522
FL	random	2012 WS	EF 65	RF	7	0.114492
FL	random	2012 WS	EF 65	RF	8	0.0875858
FL	random	2012 WS	EF 65	RF	9	0.0700542
FL	random	2012 WS	EF 65	RF	10	0.228581
FL	random	2012 WS	FG 48	RF	1	0.115324
FL	random	2012 WS	FG 48	RF	2	0.0698708
FL	random	2012 WS	FG 48	RF	3	0.237554
FL	random	2012 WS	FG 48	RF	4	0.0175522
FL	random	2012 WS	FG 48	RF	5	0.0909315
FL	random	2012 WS	FG 48	RF	6	0.0434153
FL	random	2012 WS	FG 48	RF	7	0.124055
FL	random	2012 WS	FG 48	RF	8	0.098307
FL	random	2012 WS	FG 48	RF	9	0.242273
FL	random	2012 WS	FG 48	RF	10	0.143683
FL	random	2012 WS	H 24	RF	1	0.0469836
FL	random	2012 WS	H 24	RF	2	-0.00376958
FL	random	2012 WS	H 24	RF	3	0.0747874
FL	random	2012 WS	H 24	RF	4	0.210962
FL	random	2012 WS	H 24	RF	5	0.140151
FL	random	2012 WS	H 24	RF	6	0.134441
FL	random	2012 WS	H 24	RF	7	0.113211
FL	random	2012 WS	H 24	RF	8	0.0321363
FL	random	2012 WS	H 24	RF	9	0.0215806
FL	random	2012 WS	H 24	RF	10	-0.0970158
FL	random	2012 WS	A 13101	C RKHS	1	0.364719
FL	random	2012 WS	A 13101	C RKHS	2	0.399334
FL	random	2012 WS	A 13101	C RKHS	3	0.377801
FL	random	2012 WS	A 13101	C RKHS	4	0.362931
FL	random	2012 WS	A 13101	C RKHS	5	0.367111
FL	random	2012 WS	A 13101	C RKHS	6	0.360324
FL	random	2012 WS	A 13101	C RKHS	7	0.386656
FL	random	2012 WS	A 13101	C RKHS	8	0.350615
FL	random	2012 WS	A 13101	C RKHS	9	0.372976
FL	random	2012 WS	A 13101	C RKHS	10	0.384807
FL	random	2012 WS	AB 7142	BC RKHS	1	0.394899
FL	random	2012 WS	AB 7142	BC RKHS	2	0.313056
FL	random	2012 WS	AB 7142	BC RKHS	3	0.364709
FL	random	2012 WS	AB 7142	BC RKHS	4	0.332769
FL	random	2012 WS	AB 7142	BC RKHS	5	0.356101
FL	random	2012 WS	AB 7142	BC RKHS	6	0.358028
FL	random	2012 WS	AB 7142	BC RKHS	7	0.296168
FL	random	2012 WS	AB 7142	BC RKHS	8	0.38676
FL	random	2012 WS	AB 7142	BC RKHS	9	0.355288
FL	random	2012 WS	AB 7142	BC RKHS	10	0.389717
FL	random	2012 WS	AB 3076	B RKHS	1	0.325752
FL	random	2012 WS	AB 3076	B RKHS	2	0.359582
FL	random	2012 WS	AB 3076	B RKHS	3	0.295524
FL	random	2012 WS	AB 3076	B RKHS	4	0.304115
FL	random	2012 WS	AB 3076	B RKHS	5	0.413329
FL	random	2012 WS	AB 3076	B RKHS	6	0.377553
FL	random	2012 WS	AB 3076	B RKHS	7	0.372131
FL	random	2012 WS	AB 3076	B RKHS	8	0.411546
FL	random	2012 WS	AB 3076	B RKHS	9	0.316822
FL	random	2012 WS	AB 3076	B RKHS	10	0.400658
FL	random	2012 WS	AB 1553	RKHS	1	0.390042
FL	random	2012 WS	AB 1553	RKHS	2	0.386016
FL	random	2012 WS	AB 1553	RKHS	3	0.311252
FL	random	2012 WS	AB 1553	RKHS	4	0.32968
FL	random	2012 WS	AB 1553	RKHS	5	0.390984
FL	random	2012 WS	AB 1553	RKHS	6	0.302534
FL	random	2012 WS	AB 1553	RKHS	7	0.348753
FL	random	2012 WS	AB 1553	RKHS	8	0.347983
FL	random	2012 WS	AB 1553	RKHS	9	0.406719
FL	random	2012 WS	AB 1553	RKHS	10	0.312055
FL	random	2012 WS	ABC 781	RKHS	1	0.22402
FL	random	2012 WS	ABC 781	RKHS	2	0.297984
FL	random	2012 WS	ABC 781	RKHS	3	0.320033
FL	random	2012 WS	ABC 781	RKHS	4	0.38552
FL	random	2012 WS	ABC 781	RKHS	5	0.325101
FL	random	2012 WS	ABC 781	RKHS	6	0.303321
FL	random	2012 WS	ABC 781	RKHS	7	0.238857
FL	random	2012 WS	ABC 781	RKHS	8	0.332187
FL	random	2012 WS	ABC 781	RKHS	9	0.282951
FL	random	2012 WS	ABC 781	RKHS	10	0.408623
FL	random	2012 WS	BCD 448	RKHS	1	0.393352
FL	random	2012 WS	BCD 448	RKHS	2	0.394399
FL	random	2012 WS	BCD 448	RKHS	3	0.177847
FL	random	2012 WS	BCD 448	RKHS	4	0.383191
FL	random	2012 WS	BCD 448	RKHS	5	0.317765
FL	random	2012 WS	BCD 448	RKHS	6	0.247408
FL	random	2012 WS	BCD 448	RKHS	7	0.374878
FL	random	2012 WS	BCD 448	RKHS	8	0.302757
FL	random	2012 WS	BCD 448	RKHS	9	0.280854
FL	random	2012 WS	BCD 448	RKHS	10	0.153443
FL	random	2012 WS	CD 316	RKHS	1	0.330678
FL	random	2012 WS	CD 316	RKHS	2	0.194482
FL	random	2012 WS	CD 316	RKHS	3	0.270347
FL	random	2012 WS	CD 316	RKHS	4	0.268428
FL	random	2012 WS	CD 316	RKHS	5	0.365296
FL	random	2012 WS	CD 316	RKHS	6	0.302629
FL	random	2012 WS	CD 316	RKHS	7	0.261757
FL	random	2012 WS	CD 316	RKHS	8	0.233297
FL	random	2012 WS	CD 316	RKHS	9	0.349364
FL	random	2012 WS	CD 316	RKHS	10	0.284281
FL	random	2012 WS	DE 212	A RKHS	1	0.218857
FL	random	2012 WS	DE 212	A RKHS	2	0.322791
FL	random	2012 WS	DE 212	A RKHS	3	0.254667
FL	random	2012 WS	DE 212	A RKHS	4	0.243546
FL	random	2012 WS	DE 212	A RKHS	5	0.239034
FL	random	2012 WS	DE 212	A RKHS	6	0.250484
FL	random	2012 WS	DE 212	A RKHS	7	0.199462
FL	random	2012 WS	DE 212	A RKHS	8	0.246279
FL	random	2012 WS	DE 212	A RKHS	9	0.203182
FL	random	2012 WS	DE 212	A RKHS	10	0.202262
FL	random	2012 WS	EF 161	RKHS	1	0.337099
FL	random	2012 WS	EF 161	RKHS	2	0.186264
FL	random	2012 WS	EF 161	RKHS	3	0.156364
FL	random	2012 WS	EF 161	RKHS	4	0.221777
FL	random	2012 WS	EF 161	RKHS	5	0.207055
FL	random	2012 WS	EF 161	RKHS	6	0.0691127
FL	random	2012 WS	EF 161	RKHS	7	0.229472
FL	random	2012 WS	EF 161	RKHS	8	0.281828
FL	random	2012 WS	EF 161	RKHS	9	0.0573501
FL	random	2012 WS	EF 161	RKHS	10	0.244483
FL	random	2012 WS	DE 109	RKHS	1	0.223779
FL	random	2012 WS	DE 109	RKHS	2	0.234443
FL	random	2012 WS	DE 109	RKHS	3	0.0678248
FL	random	2012 WS	DE 109	RKHS	4	0.227835
FL	random	2012 WS	DE 109	RKHS	5	0.251057
FL	random	2012 WS	DE 109	RKHS	6	0.251494
FL	random	2012 WS	DE 109	RKHS	7	0.453485
FL	random	2012 WS	DE 109	RKHS	8	0.382515
FL	random	2012 WS	DE 109	RKHS	9	0.185776
FL	random	2012 WS	DE 109	RKHS	10	0.134429
FL	random	2012 WS	FG 96	RKHS	1	0.219317
FL	random	2012 WS	FG 96	RKHS	2	0.214181
FL	random	2012 WS	FG 96	RKHS	3	0.0755953
FL	random	2012 WS	FG 96	RKHS	4	0.315819
FL	random	2012 WS	FG 96	RKHS	5	-0.00791287
FL	random	2012 WS	FG 96	RKHS	6	0.142879
FL	random	2012 WS	FG 96	RKHS	7	0.266358
FL	random	2012 WS	FG 96	RKHS	8	0.203717
FL	random	2012 WS	FG 96	RKHS	9	0.0480221
FL	random	2012 WS	FG 96	RKHS	10	0.013585
FL	random	2012 WS	FG 83	RKHS	1	0.0954167
FL	random	2012 WS	FG 83	RKHS	2	0.0380562
FL	random	2012 WS	FG 83	RKHS	3	0.203209
FL	random	2012 WS	FG 83	RKHS	4	0.166166
FL	random	2012 WS	FG 83	RKHS	5	0.338548
FL	random	2012 WS	FG 83	RKHS	6	0.113063
FL	random	2012 WS	FG 83	RKHS	7	0.143025
FL	random	2012 WS	FG 83	RKHS	8	0.172395
FL	random	2012 WS	FG 83	RKHS	9	0.118149
FL	random	2012 WS	FG 83	RKHS	10	0.121762
FL	random	2012 WS	FG 65	RKHS	1	0.294143
FL	random	2012 WS	FG 65	RKHS	2	0.119249
FL	random	2012 WS	FG 65	RKHS	3	0.440771
FL	random	2012 WS	FG 65	RKHS	4	0.114244
FL	random	2012 WS	FG 65	RKHS	5	0.125916
FL	random	2012 WS	FG 65	RKHS	6	0.0598822
FL	random	2012 WS	FG 65	RKHS	7	0.0388876
FL	random	2012 WS	FG 65	RKHS	8	0.133434
FL	random	2012 WS	FG 65	RKHS	9	0.0568164
FL	random	2012 WS	FG 65	RKHS	10	0.216115
FL	random	2012 WS	FG 48	RKHS	1	0.126268
FL	random	2012 WS	FG 48	RKHS	2	0.0969283
FL	random	2012 WS	FG 48	RKHS	3	0.307632
FL	random	2012 WS	FG 48	RKHS	4	0.156295
FL	random	2012 WS	FG 48	RKHS	5	0.116436
FL	random	2012 WS	FG 48	RKHS	6	0.0945545
FL	random	2012 WS	FG 48	RKHS	7	0.16819
FL	random	2012 WS	FG 48	RKHS	8	0.107957
FL	random	2012 WS	FG 48	RKHS	9	0.160808
FL	random	2012 WS	FG 48	RKHS	10	0.115632
FL	random	2012 WS	G 24	RKHS	1	0.0746823
FL	random	2012 WS	G 24	RKHS	2	0.0709161
FL	random	2012 WS	G 24	RKHS	3	0.104829
FL	random	2012 WS	G 24	RKHS	4	0.251705
FL	random	2012 WS	G 24	RKHS	5	0.103511
FL	random	2012 WS	G 24	RKHS	6	0.138336
FL	random	2012 WS	G 24	RKHS	7	0.127432
FL	random	2012 WS	G 24	RKHS	8	0.149551
FL	random	2012 WS	G 24	RKHS	9	-0.0174048
FL	random	2012 WS	G 24	RKHS	10	0.0234035
FL	random	2012 WS	A 13101	C rrBLUP	1	0.363426
FL	random	2012 WS	A 13101	C rrBLUP	2	0.388576
FL	random	2012 WS	A 13101	C rrBLUP	3	0.377482
FL	random	2012 WS	A 13101	C rrBLUP	4	0.361672
FL	random	2012 WS	A 13101	C rrBLUP	5	0.370047
FL	random	2012 WS	A 13101	C rrBLUP	6	0.362548
FL	random	2012 WS	A 13101	C rrBLUP	7	0.385809
FL	random	2012 WS	A 13101	C rrBLUP	8	0.345022
FL	random	2012 WS	A 13101	C rrBLUP	9	0.371738
FL	random	2012 WS	A 13101	C rrBLUP	10	0.380211
FL	random	2012 WS	AB 7142	BC rrBLUP	1	0.384217
FL	random	2012 WS	AB 7142	BC rrBLUP	2	0.317655
FL	random	2012 WS	AB 7142	BC rrBLUP	3	0.359315
FL	random	2012 WS	AB 7142	BC rrBLUP	4	0.339808
FL	random	2012 WS	AB 7142	BC rrBLUP	5	0.379761
FL	random	2012 WS	AB 7142	BC rrBLUP	6	0.358255
FL	random	2012 WS	AB 7142	BC rrBLUP	7	0.29699
FL	random	2012 WS	AB 7142	BC rrBLUP	8	0.375954
FL	random	2012 WS	AB 7142	BC rrBLUP	9	0.355925
FL	random	2012 WS	AB 7142	BC rrBLUP	10	0.376773
FL	random	2012 WS	AB 3076	B rrBLUP	1	0.325001
FL	random	2012 WS	AB 3076	B rrBLUP	2	0.371137
FL	random	2012 WS	AB 3076	B rrBLUP	3	0.309175
FL	random	2012 WS	AB 3076	B rrBLUP	4	0.322579
FL	random	2012 WS	AB 3076	B rrBLUP	5	0.400314
FL	random	2012 WS	AB 3076	B rrBLUP	6	0.360849
FL	random	2012 WS	AB 3076	B rrBLUP	7	0.359634
FL	random	2012 WS	AB 3076	B rrBLUP	8	0.396011
FL	random	2012 WS	AB 3076	B rrBLUP	9	0.344508
FL	random	2012 WS	AB 3076	B rrBLUP	10	0.391502
FL	random	2012 WS	AB 1553	rrBLUP	1	0.364766
FL	random	2012 WS	AB 1553	rrBLUP	2	0.368569
FL	random	2012 WS	AB 1553	rrBLUP	3	0.306216
FL	random	2012 WS	AB 1553	rrBLUP	4	0.33016
FL	random	2012 WS	AB 1553	rrBLUP	5	0.386955
FL	random	2012 WS	AB 1553	rrBLUP	6	0.319753
FL	random	2012 WS	AB 1553	rrBLUP	7	0.362388
FL	random	2012 WS	AB 1553	rrBLUP	8	0.340478
FL	random	2012 WS	AB 1553	rrBLUP	9	0.391932
FL	random	2012 WS	AB 1553	rrBLUP	10	0.303636
FL	random	2012 WS	ABC 781	rrBLUP	1	0.262625
FL	random	2012 WS	ABC 781	rrBLUP	2	0.3116
FL	random	2012 WS	ABC 781	rrBLUP	3	0.312116
FL	random	2012 WS	ABC 781	rrBLUP	4	0.373872
FL	random	2012 WS	ABC 781	rrBLUP	5	0.355508
FL	random	2012 WS	ABC 781	rrBLUP	6	0.293641
FL	random	2012 WS	ABC 781	rrBLUP	7	0.222397
FL	random	2012 WS	ABC 781	rrBLUP	8	0.327558
FL	random	2012 WS	ABC 781	rrBLUP	9	0.297765
FL	random	2012 WS	ABC 781	rrBLUP	10	0.384728
FL	random	2012 WS	BC 448	rrBLUP	1	0.400866
FL	random	2012 WS	BC 448	rrBLUP	2	0.399603
FL	random	2012 WS	BC 448	rrBLUP	3	0.160401
FL	random	2012 WS	BC 448	rrBLUP	4	0.376929
FL	random	2012 WS	BC 448	rrBLUP	5	0.328458
FL	random	2012 WS	BC 448	rrBLUP	6	0.278579
FL	random	2012 WS	BC 448	rrBLUP	7	0.382982
FL	random	2012 WS	BC 448	rrBLUP	8	0.277405
FL	random	2012 WS	BC 448	rrBLUP	9	0.272227
FL	random	2012 WS	BC 448	rrBLUP	10	0.184882
FL	random	2012 WS	BC 316	rrBLUP	1	0.337009
FL	random	2012 WS	BC 316	rrBLUP	2	0.219249
FL	random	2012 WS	BC 316	rrBLUP	3	0.286618
FL	random	2012 WS	BC 316	rrBLUP	4	0.306279
FL	random	2012 WS	BC 316	rrBLUP	5	0.368255
FL	random	2012 WS	BC 316	rrBLUP	6	0.301533
FL	random	2012 WS	BC 316	rrBLUP	7	0.260118
FL	random	2012 WS	BC 316	rrBLUP	8	0.270882
FL	random	2012 WS	BC 316	rrBLUP	9	0.348383
FL	random	2012 WS	BC 316	rrBLUP	10	0.296446
FL	random	2012 WS	CD 212	A rrBLUP	1	0.215535
FL	random	2012 WS	CD 212	A rrBLUP	2	0.347742
FL	random	2012 WS	CD 212	A rrBLUP	3	0.241325
FL	random	2012 WS	CD 212	A rrBLUP	4	0.233405
FL	random	2012 WS	CD 212	A rrBLUP	5	0.292401
FL	random	2012 WS	CD 212	A rrBLUP	6	0.245441
FL	random	2012 WS	CD 212	A rrBLUP	7	0.219512
FL	random	2012 WS	CD 212	A rrBLUP	8	0.27621
FL	random	2012 WS	CD 212	A rrBLUP	9	0.217997
FL	random	2012 WS	CD 212	A rrBLUP	10	0.216454
FL	random	2012 WS	DE 161	rrBLUP	1	0.378365
FL	random	2012 WS	DE 161	rrBLUP	2	0.234379
FL	random	2012 WS	DE 161	rrBLUP	3	0.172206
FL	random	2012 WS	DE 161	rrBLUP	4	0.236772
FL	random	2012 WS	DE 161	rrBLUP	5	0.227756
FL	random	2012 WS	DE 161	rrBLUP	6	0.16643
FL	random	2012 WS	DE 161	rrBLUP	7	0.23285
FL	random	2012 WS	DE 161	rrBLUP	8	0.274674
FL	random	2012 WS	DE 161	rrBLUP	9	0.0661379
FL	random	2012 WS	DE 161	rrBLUP	10	0.281692
FL	random	2012 WS	CD 109	rrBLUP	1	0.229622
FL	random	2012 WS	CD 109	rrBLUP	2	0.25284
FL	random	2012 WS	CD 109	rrBLUP	3	0.119614
FL	random	2012 WS	CD 109	rrBLUP	4	0.259459
FL	random	2012 WS	CD 109	rrBLUP	5	0.260252
FL	random	2012 WS	CD 109	rrBLUP	6	0.253805
FL	random	2012 WS	CD 109	rrBLUP	7	0.456981
FL	random	2012 WS	CD 109	rrBLUP	8	0.375343
FL	random	2012 WS	CD 109	rrBLUP	9	0.191366
FL	random	2012 WS	CD 109	rrBLUP	10	0.149001
FL	random	2012 WS	F 96	rrBLUP	1	0.227703
FL	random	2012 WS	F 96	rrBLUP	2	0.21029
FL	random	2012 WS	F 96	rrBLUP	3	0.104715
FL	random	2012 WS	F 96	rrBLUP	4	0.301361
FL	random	2012 WS	F 96	rrBLUP	5	0.0334998
FL	random	2012 WS	F 96	rrBLUP	6	0.158735
FL	random	2012 WS	F 96	rrBLUP	7	0.19828
FL	random	2012 WS	F 96	rrBLUP	8	0.232653
FL	random	2012 WS	F 96	rrBLUP	9	0.0811967
FL	random	2012 WS	F 96	rrBLUP	10	0.0057696
FL	random	2012 WS	F 83	rrBLUP	1	0.0384291
FL	random	2012 WS	F 83	rrBLUP	2	0.062717
FL	random	2012 WS	F 83	rrBLUP	3	0.215589
FL	random	2012 WS	F 83	rrBLUP	4	0.141306
FL	random	2012 WS	F 83	rrBLUP	5	0.342511
FL	random	2012 WS	F 83	rrBLUP	6	0.114267
FL	random	2012 WS	F 83	rrBLUP	7	0.202409
FL	random	2012 WS	F 83	rrBLUP	8	0.127744
FL	random	2012 WS	F 83	rrBLUP	9	0.198152
FL	random	2012 WS	F 83	rrBLUP	10	0.166722
FL	random	2012 WS	EF 65	rrBLUP	1	0.268825
FL	random	2012 WS	EF 65	rrBLUP	2	0.109933
FL	random	2012 WS	EF 65	rrBLUP	3	0.45709
FL	random	2012 WS	EF 65	rrBLUP	4	0.115432
FL	random	2012 WS	EF 65	rrBLUP	5	0.172254
FL	random	2012 WS	EF 65	rrBLUP	6	0.0523104
FL	random	2012 WS	EF 65	rrBLUP	7	0.0621294
FL	random	2012 WS	EF 65	rrBLUP	8	0.133749
FL	random	2012 WS	EF 65	rrBLUP	9	0.0639232
FL	random	2012 WS	EF 65	rrBLUP	10	0.22463
FL	random	2012 WS	F 48	rrBLUP	1	0.123212
FL	random	2012 WS	F 48	rrBLUP	2	0.135981
FL	random	2012 WS	F 48	rrBLUP	3	0.269081
FL	random	2012 WS	F 48	rrBLUP	4	0.134275
FL	random	2012 WS	F 48	rrBLUP	5	0.0764659
FL	random	2012 WS	F 48	rrBLUP	6	0.0481891
FL	random	2012 WS	F 48	rrBLUP	7	0.184299
FL	random	2012 WS	F 48	rrBLUP	8	0.116717
FL	random	2012 WS	F 48	rrBLUP	9	0.241773
FL	random	2012 WS	F 48	rrBLUP	10	0.111477
FL	random	2012 WS	F 24	rrBLUP	1	0.0581573
FL	random	2012 WS	F 24	rrBLUP	2	0.0808147
FL	random	2012 WS	F 24	rrBLUP	3	0.132137
FL	random	2012 WS	F 24	rrBLUP	4	0.258453
FL	random	2012 WS	F 24	rrBLUP	5	0.178888
FL	random	2012 WS	F 24	rrBLUP	6	0.210869
FL	random	2012 WS	F 24	rrBLUP	7	0.193111
FL	random	2012 WS	F 24	rrBLUP	8	0.00620972
FL	random	2012 WS	F 24	rrBLUP	9	0.0249378
FL	random	2012 WS	F 24	rrBLUP	10	0.0367145
PH	random	2012 DS	A 13101	B BL	1	0.21076
PH	random	2012 DS	A 13101	B BL	2	0.198447
PH	random	2012 DS	A 13101	B BL	3	0.160666
PH	random	2012 DS	A 13101	B BL	4	0.151567
PH	random	2012 DS	A 13101	B BL	5	0.133119
PH	random	2012 DS	A 13101	B BL	6	0.186394
PH	random	2012 DS	A 13101	B BL	7	0.157112
PH	random	2012 DS	A 13101	B BL	8	0.199389
PH	random	2012 DS	A 13101	B BL	9	0.179185
PH	random	2012 DS	A 13101	B BL	10	0.161289
PH	random	2012 DS	A 7142	B BL	1	0.150467
PH	random	2012 DS	A 7142	B BL	2	0.196566
PH	random	2012 DS	A 7142	B BL	3	0.197475
PH	random	2012 DS	A 7142	B BL	4	0.18907
PH	random	2012 DS	A 7142	B BL	5	0.159798
PH	random	2012 DS	A 7142	B BL	6	0.189326
PH	random	2012 DS	A 7142	B BL	7	0.153879
PH	random	2012 DS	A 7142	B BL	8	0.188499
PH	random	2012 DS	A 7142	B BL	9	0.188793
PH	random	2012 DS	A 7142	B BL	10	0.166714
PH	random	2012 DS	A 3076	B BL	1	0.14366
PH	random	2012 DS	A 3076	B BL	2	0.162034
PH	random	2012 DS	A 3076	B BL	3	0.169812
PH	random	2012 DS	A 3076	B BL	4	0.13184
PH	random	2012 DS	A 3076	B BL	5	0.197079
PH	random	2012 DS	A 3076	B BL	6	0.195907
PH	random	2012 DS	A 3076	B BL	7	0.165106
PH	random	2012 DS	A 3076	B BL	8	0.175711
PH	random	2012 DS	A 3076	B BL	9	0.202004
PH	random	2012 DS	A 3076	B BL	10	0.167834
PH	random	2012 DS	AB 1553	B BL	1	0.203799
PH	random	2012 DS	AB 1553	B BL	2	0.193269
PH	random	2012 DS	AB 1553	B BL	3	0.127038
PH	random	2012 DS	AB 1553	B BL	4	0.132708
PH	random	2012 DS	AB 1553	B BL	5	0.172447
PH	random	2012 DS	AB 1553	B BL	6	0.123324
PH	random	2012 DS	AB 1553	B BL	7	0.166203
PH	random	2012 DS	AB 1553	B BL	8	0.162332
PH	random	2012 DS	AB 1553	B BL	9	0.194856
PH	random	2012 DS	AB 1553	B BL	10	0.128658
PH	random	2012 DS	ABC 781	B BL	1	0.127962
PH	random	2012 DS	ABC 781	B BL	2	0.087403
PH	random	2012 DS	ABC 781	B BL	3	0.110004
PH	random	2012 DS	ABC 781	B BL	4	0.141894
PH	random	2012 DS	ABC 781	B BL	5	0.150037
PH	random	2012 DS	ABC 781	B BL	6	0.210951
PH	random	2012 DS	ABC 781	B BL	7	0.0977621
PH	random	2012 DS	ABC 781	B BL	8	0.164319
PH	random	2012 DS	ABC 781	B BL	9	0.14156
PH	random	2012 DS	ABC 781	B BL	10	0.130158
PH	random	2012 DS	CD 448	B BL	1	0.100231
PH	random	2012 DS	CD 448	B BL	2	0.166325
PH	random	2012 DS	CD 448	B BL	3	0.0156276
PH	random	2012 DS	CD 448	B BL	4	0.119099
PH	random	2012 DS	CD 448	B BL	5	0.133125
PH	random	2012 DS	CD 448	B BL	6	0.0601789
PH	random	2012 DS	CD 448	B BL	7	0.15224
PH	random	2012 DS	CD 448	B BL	8	0.0874963
PH	random	2012 DS	CD 448	B BL	9	0.13434
PH	random	2012 DS	CD 448	B BL	10	-0.0582761
PH	random	2012 DS	BCD 316	B BL	1	0.178116
PH	random	2012 DS	BCD 316	B BL	2	0.0577815
PH	random	2012 DS	BCD 316	B BL	3	0.109278
PH	random	2012 DS	BCD 316	B BL	4	0.0895387
PH	random	2012 DS	BCD 316	B BL	5	0.150172
PH	random	2012 DS	BCD 316	B BL	6	0.105185
PH	random	2012 DS	BCD 316	B BL	7	0.142501
PH	random	2012 DS	BCD 316	B BL	8	0.127536
PH	random	2012 DS	BCD 316	B BL	9	0.0944121
PH	random	2012 DS	BCD 316	B BL	10	0.0603666
PH	random	2012 DS	CD 212	AB BL	1	0.0374915
PH	random	2012 DS	CD 212	AB BL	2	0.168072
PH	random	2012 DS	CD 212	AB BL	3	0.0312646
PH	random	2012 DS	CD 212	AB BL	4	0.122023
PH	random	2012 DS	CD 212	AB BL	5	0.1369
PH	random	2012 DS	CD 212	AB BL	6	0.142938
PH	random	2012 DS	CD 212	AB BL	7	0.165962
PH	random	2012 DS	CD 212	AB BL	8	0.125157
PH	random	2012 DS	CD 212	AB BL	9	0.0332569
PH	random	2012 DS	CD 212	AB BL	10	0.0264184
PH	random	2012 DS	CD 161	AB BL	1	0.113604
PH	random	2012 DS	CD 161	AB BL	2	0.203311
PH	random	2012 DS	CD 161	AB BL	3	0.0729645
PH	random	2012 DS	CD 161	AB BL	4	0.109205
PH	random	2012 DS	CD 161	AB BL	5	0.0639791
PH	random	2012 DS	CD 161	AB BL	6	0.0787317
PH	random	2012 DS	CD 161	AB BL	7	0.134344
PH	random	2012 DS	CD 161	AB BL	8	0.0845462
PH	random	2012 DS	CD 161	AB BL	9	0.0184335
PH	random	2012 DS	CD 161	AB BL	10	0.0657208
PH	random	2012 DS	CD 109	BL	1	0.00399965
PH	random	2012 DS	CD 109	BL	2	0.0557295
PH	random	2012 DS	CD 109	BL	3	-0.0502468
PH	random	2012 DS	CD 109	BL	4	0.167932
PH	random	2012 DS	CD 109	BL	5	0.213553
PH	random	2012 DS	CD 109	BL	6	0.0847591
PH	random	2012 DS	CD 109	BL	7	0.241106
PH	random	2012 DS	CD 109	BL	8	0.110627
PH	random	2012 DS	CD 109	BL	9	0.116976
PH	random	2012 DS	CD 109	BL	10	-0.00864918
PH	random	2012 DS	D 96	BL	1	-0.017978
PH	random	2012 DS	D 96	BL	2	0.132804
PH	random	2012 DS	D 96	BL	3	0.191531
PH	random	2012 DS	D 96	BL	4	0.117185
PH	random	2012 DS	D 96	BL	5	0.00876073
PH	random	2012 DS	D 96	BL	6	0.00950523
PH	random	2012 DS	D 96	BL	7	-0.0512538
PH	random	2012 DS	D 96	BL	8	0.102036
PH	random	2012 DS	D 96	BL	9	0.105873
PH	random	2012 DS	D 96	BL	10	0.010987
PH	random	2012 DS	D 83	BL	1	0.0711349
PH	random	2012 DS	D 83	BL	2	0.0763589
PH	random	2012 DS	D 83	BL	3	0.119163
PH	random	2012 DS	D 83	BL	4	0.0337832
PH	random	2012 DS	D 83	BL	5	0.263793
PH	random	2012 DS	D 83	BL	6	0.011643
PH	random	2012 DS	D 83	BL	7	-0.023128
PH	random	2012 DS	D 83	BL	8	0.000724744
PH	random	2012 DS	D 83	BL	9	0.0730763
PH	random	2012 DS	D 83	BL	10	0.0452801
PH	random	2012 DS	D 65	BL	1	0.0348936
PH	random	2012 DS	D 65	BL	2	0.0953681
PH	random	2012 DS	D 65	BL	3	0.303351
PH	random	2012 DS	D 65	BL	4	0.0396806
PH	random	2012 DS	D 65	BL	5	0.0290715
PH	random	2012 DS	D 65	BL	6	0.0024224
PH	random	2012 DS	D 65	BL	7	0.10381
PH	random	2012 DS	D 65	BL	8	0.0520455
PH	random	2012 DS	D 65	BL	9	0.0309291
PH	random	2012 DS	D 65	BL	10	0.0787328
PH	random	2012 DS	D 48	BL	1	0.00204988
PH	random	2012 DS	D 48	BL	2	-0.00590714
PH	random	2012 DS	D 48	BL	3	0.121965
PH	random	2012 DS	D 48	BL	4	0.186098
PH	random	2012 DS	D 48	BL	5	0.0390155
PH	random	2012 DS	D 48	BL	6	-0.037096
PH	random	2012 DS	D 48	BL	7	0.0824156
PH	random	2012 DS	D 48	BL	8	0.0178302
PH	random	2012 DS	D 48	BL	9	0.103146
PH	random	2012 DS	D 48	BL	10	0.199902
PH	random	2012 DS	E 24	BL	1	-0.0298484
PH	random	2012 DS	E 24	BL	2	-0.168034
PH	random	2012 DS	E 24	BL	3	-0.0181061
PH	random	2012 DS	E 24	BL	4	0.0235233
PH	random	2012 DS	E 24	BL	5	0.149955
PH	random	2012 DS	E 24	BL	6	0.0731014
PH	random	2012 DS	E 24	BL	7	-0.0215863
PH	random	2012 DS	E 24	BL	8	-0.0448821
PH	random	2012 DS	E 24	BL	9	0.0525714
PH	random	2012 DS	E 24	BL	10	-0.137584
PH	random	2012 DS	AB 13101	C MLR	1	0.12626
PH	random	2012 DS	AB 13101	C MLR	2	0.0696177
PH	random	2012 DS	AB 13101	C MLR	3	0.060498
PH	random	2012 DS	AB 13101	C MLR	4	0.225741
PH	random	2012 DS	AB 13101	C MLR	5	0.193215
PH	random	2012 DS	AB 13101	C MLR	6	0.137054
PH	random	2012 DS	AB 13101	C MLR	7	0.0967267
PH	random	2012 DS	AB 13101	C MLR	8	0.0339016
PH	random	2012 DS	AB 13101	C MLR	9	0.0593883
PH	random	2012 DS	AB 13101	C MLR	10	0.144363
PH	random	2012 DS	AB 7142	C MLR	1	0.246006
PH	random	2012 DS	AB 7142	C MLR	2	0.105184
PH	random	2012 DS	AB 7142	C MLR	3	0.0234399
PH	random	2012 DS	AB 7142	C MLR	4	0.0822324
PH	random	2012 DS	AB 7142	C MLR	5	0.0717735
PH	random	2012 DS	AB 7142	C MLR	6	0.123635
PH	random	2012 DS	AB 7142	C MLR	7	0.184519
PH	random	2012 DS	AB 7142	C MLR	8	0.094699
PH	random	2012 DS	AB 7142	C MLR	9	0.0741978
PH	random	2012 DS	AB 7142	C MLR	10	0.156236
PH	random	2012 DS	AB 3076	C MLR	1	0.00908972
PH	random	2012 DS	AB 3076	C MLR	2	0.213321
PH	random	2012 DS	AB 3076	C MLR	3	0.173312
PH	random	2012 DS	AB 3076	C MLR	4	-0.0190301
PH	random	2012 DS	AB 3076	C MLR	5	0.0538339
PH	random	2012 DS	AB 3076	C MLR	6	0.118843
PH	random	2012 DS	AB 3076	C MLR	7	0.157033
PH	random	2012 DS	AB 3076	C MLR	8	0.205131
PH	random	2012 DS	AB 3076	C MLR	9	0.0670687
PH	random	2012 DS	AB 3076	C MLR	10	0.00679742
PH	random	2012 DS	AB 1553	C MLR	1	0.169831
PH	random	2012 DS	AB 1553	C MLR	2	0.248689
PH	random	2012 DS	AB 1553	C MLR	3	0.126828
PH	random	2012 DS	AB 1553	C MLR	4	-0.132166
PH	random	2012 DS	AB 1553	C MLR	5	0.128375
PH	random	2012 DS	AB 1553	C MLR	6	0.141507
PH	random	2012 DS	AB 1553	C MLR	7	-0.0392533
PH	random	2012 DS	AB 1553	C MLR	8	0.0691387
PH	random	2012 DS	AB 1553	C MLR	9	0.1794
PH	random	2012 DS	AB 1553	C MLR	10	0.0655821
PH	random	2012 DS	AB 781	B MLR	1	-0.00649445
PH	random	2012 DS	AB 781	B MLR	2	0.137876
PH	random	2012 DS	AB 781	B MLR	3	0.0147525
PH	random	2012 DS	AB 781	B MLR	4	-0.0300898
PH	random	2012 DS	AB 781	B MLR	5	0.0737543
PH	random	2012 DS	AB 781	B MLR	6	0.21379
PH	random	2012 DS	AB 781	B MLR	7	0.0359084
PH	random	2012 DS	AB 781	B MLR	8	0.192405
PH	random	2012 DS	AB 781	B MLR	9	0.213888
PH	random	2012 DS	AB 781	B MLR	10	0.282874
PH	random	2012 DS	AB 448	B MLR	1	0.127326
PH	random	2012 DS	AB 448	B MLR	2	0.0633103
PH	random	2012 DS	AB 448	B MLR	3	0.0828576
PH	random	2012 DS	AB 448	B MLR	4	0.0811356
PH	random	2012 DS	AB 448	B MLR	5	0.0671863
PH	random	2012 DS	AB 448	B MLR	6	0.102498
PH	random	2012 DS	AB 448	B MLR	7	0.134018
PH	random	2012 DS	AB 448	B MLR	8	0.133727
PH	random	2012 DS	AB 448	B MLR	9	0.121724
PH	random	2012 DS	AB 448	B MLR	10	0.124343
PH	random	2012 DS	AB 316	B MLR	1	-0.0230419
PH	random	2012 DS	AB 316	B MLR	2	0.0575229
PH	random	2012 DS	AB 316	B MLR	3	0.127701
PH	random	2012 DS	AB 316	B MLR	4	0.0590296
PH	random	2012 DS	AB 316	B MLR	5	0.0855039
PH	random	2012 DS	AB 316	B MLR	6	0.131938
PH	random	2012 DS	AB 316	B MLR	7	0.2715
PH	random	2012 DS	AB 316	B MLR	8	0.070739
PH	random	2012 DS	AB 316	B MLR	9	0.1434
PH	random	2012 DS	AB 316	B MLR	10	0.0410229
PH	random	2012 DS	ABC 212	B MLR	1	0.0814367
PH	random	2012 DS	ABC 212	B MLR	2	0.0233466
PH	random	2012 DS	ABC 212	B MLR	3	0.13039
PH	random	2012 DS	ABC 212	B MLR	4	0.107726
PH	random	2012 DS	ABC 212	B MLR	5	0.0266795
PH	random	2012 DS	ABC 212	B MLR	6	0.202339
PH	random	2012 DS	ABC 212	B MLR	7	-0.0543833
PH	random	2012 DS	ABC 212	B MLR	8	0.134528
PH	random	2012 DS	ABC 212	B MLR	9	0.0374409
PH	random	2012 DS	ABC 212	B MLR	10	0.0719819
PH	random	2012 DS	ABC 161	C MLR	1	0.0493939
PH	random	2012 DS	ABC 161	C MLR	2	0.101222
PH	random	2012 DS	ABC 161	C MLR	3	0.129504
PH	random	2012 DS	ABC 161	C MLR	4	0.0388798
PH	random	2012 DS	ABC 161	C MLR	5	0.0867374
PH	random	2012 DS	ABC 161	C MLR	6	0.079038
PH	random	2012 DS	ABC 161	C MLR	7	0.142171
PH	random	2012 DS	ABC 161	C MLR	8	0.0107721
PH	random	2012 DS	ABC 161	C MLR	9	0.125972
PH	random	2012 DS	ABC 161	C MLR	10	0.0454835
PH	random	2012 DS	A 109	C MLR	1	0.101849
PH	random	2012 DS	A 109	C MLR	2	0.146818
PH	random	2012 DS	A 109	C MLR	3	-0.0423166
PH	random	2012 DS	A 109	C MLR	4	0.0603392
PH	random	2012 DS	A 109	C MLR	5	0.15825
PH	random	2012 DS	A 109	C MLR	6	0.115389
PH	random	2012 DS	A 109	C MLR	7	0.323974
PH	random	2012 DS	A 109	C MLR	8	0.212192
PH	random	2012 DS	A 109	C MLR	9	0.0948793
PH	random	2012 DS	A 109	C MLR	10	0.0399927
PH	random	2012 DS	ABC 96	MLR	1	-0.00888157
PH	random	2012 DS	ABC 96	MLR	2	0.114234
PH	random	2012 DS	ABC 96	MLR	3	0.106055
PH	random	2012 DS	ABC 96	MLR	4	0.155059
PH	random	2012 DS	ABC 96	MLR	5	0.0122327
PH	random	2012 DS	ABC 96	MLR	6	0.0337028
PH	random	2012 DS	ABC 96	MLR	7	0.0163771
PH	random	2012 DS	ABC 96	MLR	8	0.181071
PH	random	2012 DS	ABC 96	MLR	9	0.241185
PH	random	2012 DS	ABC 96	MLR	10	0.00519248
PH	random	2012 DS	BCD 83	MLR	1	-0.0236303
PH	random	2012 DS	BCD 83	MLR	2	-0.0512312
PH	random	2012 DS	BCD 83	MLR	3	0.00867677
PH	random	2012 DS	BCD 83	MLR	4	0.0940989
PH	random	2012 DS	BCD 83	MLR	5	0.230723
PH	random	2012 DS	BCD 83	MLR	6	-0.0184721
PH	random	2012 DS	BCD 83	MLR	7	0.0409979
PH	random	2012 DS	BCD 83	MLR	8	0.191314
PH	random	2012 DS	BCD 83	MLR	9	0.005718
PH	random	2012 DS	BCD 83	MLR	10	-0.0555197
PH	random	2012 DS	ABC 65	MLR	1	0.0168997
PH	random	2012 DS	ABC 65	MLR	2	0.108517
PH	random	2012 DS	ABC 65	MLR	3	0.0955341
PH	random	2012 DS	ABC 65	MLR	4	-0.0349256
PH	random	2012 DS	ABC 65	MLR	5	0.183496
PH	random	2012 DS	ABC 65	MLR	6	0.0568081
PH	random	2012 DS	ABC 65	MLR	7	-0.00189402
PH	random	2012 DS	ABC 65	MLR	8	-0.0407925
PH	random	2012 DS	ABC 65	MLR	9	0.191715
PH	random	2012 DS	ABC 65	MLR	10	0.199779
PH	random	2012 DS	CD 48	MLR	1	0.0418463
PH	random	2012 DS	CD 48	MLR	2	-0.145252
PH	random	2012 DS	CD 48	MLR	3	0.058173
PH	random	2012 DS	CD 48	MLR	4	0.0307786
PH	random	2012 DS	CD 48	MLR	5	-0.0337302
PH	random	2012 DS	CD 48	MLR	6	-0.164064
PH	random	2012 DS	CD 48	MLR	7	0.081322
PH	random	2012 DS	CD 48	MLR	8	-0.00374826
PH	random	2012 DS	CD 48	MLR	9	0.160142
PH	random	2012 DS	CD 48	MLR	10	0.137354
PH	random	2012 DS	D 24	MLR	1	-0.0480471
PH	random	2012 DS	D 24	MLR	2	-0.157302
PH	random	2012 DS	D 24	MLR	3	-0.0213582
PH	random	2012 DS	D 24	MLR	4	0.045078
PH	random	2012 DS	D 24	MLR	5	0.154827
PH	random	2012 DS	D 24	MLR	6	0.0735517
PH	random	2012 DS	D 24	MLR	7	-0.03801
PH	random	2012 DS	D 24	MLR	8	-0.0397443
PH	random	2012 DS	D 24	MLR	9	0.0413159
PH	random	2012 DS	D 24	MLR	10	-0.0663626
PH	random	2012 DS	A 13101	A RF	1	0.304578
PH	random	2012 DS	A 13101	A RF	2	0.245745
PH	random	2012 DS	A 13101	A RF	3	0.286713
PH	random	2012 DS	A 13101	A RF	4	0.294085
PH	random	2012 DS	A 13101	A RF	5	0.308916
PH	random	2012 DS	A 13101	A RF	6	0.300911
PH	random	2012 DS	A 13101	A RF	7	0.283235
PH	random	2012 DS	A 13101	A RF	8	0.289231
PH	random	2012 DS	A 13101	A RF	9	0.254422
PH	random	2012 DS	A 13101	A RF	10	0.244148
PH	random	2012 DS	A 7142	A RF	1	0.276523
PH	random	2012 DS	A 7142	A RF	2	0.218554
PH	random	2012 DS	A 7142	A RF	3	0.215881
PH	random	2012 DS	A 7142	A RF	4	0.258281
PH	random	2012 DS	A 7142	A RF	5	0.263242
PH	random	2012 DS	A 7142	A RF	6	0.276674
PH	random	2012 DS	A 7142	A RF	7	0.262919
PH	random	2012 DS	A 7142	A RF	8	0.203899
PH	random	2012 DS	A 7142	A RF	9	0.24447
PH	random	2012 DS	A 7142	A RF	10	0.273129
PH	random	2012 DS	ABC 3076	A RF	1	0.220921
PH	random	2012 DS	ABC 3076	A RF	2	0.251871
PH	random	2012 DS	ABC 3076	A RF	3	0.201361
PH	random	2012 DS	ABC 3076	A RF	4	0.208362
PH	random	2012 DS	ABC 3076	A RF	5	0.251003
PH	random	2012 DS	ABC 3076	A RF	6	0.275119
PH	random	2012 DS	ABC 3076	A RF	7	0.308999
PH	random	2012 DS	ABC 3076	A RF	8	0.223621
PH	random	2012 DS	ABC 3076	A RF	9	0.231992
PH	random	2012 DS	ABC 3076	A RF	10	0.197259
PH	random	2012 DS	AB 1553	A RF	1	0.22045
PH	random	2012 DS	AB 1553	A RF	2	0.311119
PH	random	2012 DS	AB 1553	A RF	3	0.202954
PH	random	2012 DS	AB 1553	A RF	4	0.245289
PH	random	2012 DS	AB 1553	A RF	5	0.280574
PH	random	2012 DS	AB 1553	A RF	6	0.22615
PH	random	2012 DS	AB 1553	A RF	7	0.229984
PH	random	2012 DS	AB 1553	A RF	8	0.190028
PH	random	2012 DS	AB 1553	A RF	9	0.242557
PH	random	2012 DS	AB 1553	A RF	10	0.269412
PH	random	2012 DS	ABC 781	A RF	1	0.223924
PH	random	2012 DS	ABC 781	A RF	2	0.273374
PH	random	2012 DS	ABC 781	A RF	3	0.231296
PH	random	2012 DS	ABC 781	A RF	4	0.308522
PH	random	2012 DS	ABC 781	A RF	5	0.187823
PH	random	2012 DS	ABC 781	A RF	6	0.271056
PH	random	2012 DS	ABC 781	A RF	7	0.252901
PH	random	2012 DS	ABC 781	A RF	8	0.189395
PH	random	2012 DS	ABC 781	A RF	9	0.159397
PH	random	2012 DS	ABC 781	A RF	10	0.233736
PH	random	2012 DS	CD 448	A RF	1	0.221425
PH	random	2012 DS	CD 448	A RF	2	0.220506
PH	random	2012 DS	CD 448	A RF	3	0.117204
PH	random	2012 DS	CD 448	A RF	4	0.243046
PH	random	2012 DS	CD 448	A RF	5	0.219079
PH	random	2012 DS	CD 448	A RF	6	0.115534
PH	random	2012 DS	CD 448	A RF	7	0.194254
PH	random	2012 DS	CD 448	A RF	8	0.230841
PH	random	2012 DS	CD 448	A RF	9	0.240007
PH	random	2012 DS	CD 448	A RF	10	0.117655
PH	random	2012 DS	BCD 316	A RF	1	0.227559
PH	random	2012 DS	BCD 316	A RF	2	0.19153
PH	random	2012 DS	BCD 316	A RF	3	0.170717
PH	random	2012 DS	BCD 316	A RF	4	0.180057
PH	random	2012 DS	BCD 316	A RF	5	0.227614
PH	random	2012 DS	BCD 316	A RF	6	0.189698
PH	random	2012 DS	BCD 316	A RF	7	0.229378
PH	random	2012 DS	BCD 316	A RF	8	0.166808
PH	random	2012 DS	BCD 316	A RF	9	0.182651
PH	random	2012 DS	BCD 316	A RF	10	0.183592
PH	random	2012 DS	DE 212	A RF	1	0.12517
PH	random	2012 DS	DE 212	A RF	2	0.133573
PH	random	2012 DS	DE 212	A RF	3	0.158405
PH	random	2012 DS	DE 212	A RF	4	0.099915
PH	random	2012 DS	DE 212	A RF	5	0.155396
PH	random	2012 DS	DE 212	A RF	6	0.150447
PH	random	2012 DS	DE 212	A RF	7	0.111298
PH	random	2012 DS	DE 212	A RF	8	0.292714
PH	random	2012 DS	DE 212	A RF	9	0.135463
PH	random	2012 DS	DE 212	A RF	10	0.169984
PH	random	2012 DS	DE 161	A RF	1	0.175065
PH	random	2012 DS	DE 161	A RF	2	0.195268
PH	random	2012 DS	DE 161	A RF	3	0.191712
PH	random	2012 DS	DE 161	A RF	4	0.0871038
PH	random	2012 DS	DE 161	A RF	5	0.136273
PH	random	2012 DS	DE 161	A RF	6	-0.0228252
PH	random	2012 DS	DE 161	A RF	7	0.186673
PH	random	2012 DS	DE 161	A RF	8	0.171516
PH	random	2012 DS	DE 161	A RF	9	0.178719
PH	random	2012 DS	DE 161	A RF	10	0.195338
PH	random	2012 DS	E 109	RF	1	0.0792513
PH	random	2012 DS	E 109	RF	2	0.1128
PH	random	2012 DS	E 109	RF	3	0.0286855
PH	random	2012 DS	E 109	RF	4	0.135163
PH	random	2012 DS	E 109	RF	5	0.226744
PH	random	2012 DS	E 109	RF	6	0.132799
PH	random	2012 DS	E 109	RF	7	0.22958
PH	random	2012 DS	E 109	RF	8	0.158458
PH	random	2012 DS	E 109	RF	9	0.182747
PH	random	2012 DS	E 109	RF	10	0.0439641
PH	random	2012 DS	E 96	RF	1	0.101592
PH	random	2012 DS	E 96	RF	2	0.159421
PH	random	2012 DS	E 96	RF	3	0.245626
PH	random	2012 DS	E 96	RF	4	0.175936
PH	random	2012 DS	E 96	RF	5	0.0552719
PH	random	2012 DS	E 96	RF	6	0.137565
PH	random	2012 DS	E 96	RF	7	0.0549555
PH	random	2012 DS	E 96	RF	8	0.115917
PH	random	2012 DS	E 96	RF	9	0.128468
PH	random	2012 DS	E 96	RF	10	0.0542419
PH	random	2012 DS	FG 83	RF	1	-0.0252463
PH	random	2012 DS	FG 83	RF	2	0.0454385
PH	random	2012 DS	FG 83	RF	3	0.0910736
PH	random	2012 DS	FG 83	RF	4	0.0632734
PH	random	2012 DS	FG 83	RF	5	0.232492
PH	random	2012 DS	FG 83	RF	6	0.0173474
PH	random	2012 DS	FG 83	RF	7	0.111929
PH	random	2012 DS	FG 83	RF	8	-0.0147508
PH	random	2012 DS	FG 83	RF	9	0.0665719
PH	random	2012 DS	FG 83	RF	10	0.0641087
PH	random	2012 DS	EF 65	RF	1	-0.0308185
PH	random	2012 DS	EF 65	RF	2	0.149289
PH	random	2012 DS	EF 65	RF	3	0.339326
PH	random	2012 DS	EF 65	RF	4	0.0577245
PH	random	2012 DS	EF 65	RF	5	0.102304
PH	random	2012 DS	EF 65	RF	6	0.101306
PH	random	2012 DS	EF 65	RF	7	0.100343
PH	random	2012 DS	EF 65	RF	8	0.0650806
PH	random	2012 DS	EF 65	RF	9	0.092437
PH	random	2012 DS	EF 65	RF	10	0.120602
PH	random	2012 DS	EF 48	RF	1	0.122517
PH	random	2012 DS	EF 48	RF	2	0.083726
PH	random	2012 DS	EF 48	RF	3	0.203111
PH	random	2012 DS	EF 48	RF	4	0.180737
PH	random	2012 DS	EF 48	RF	5	0.0839523
PH	random	2012 DS	EF 48	RF	6	0.035337
PH	random	2012 DS	EF 48	RF	7	0.0831381
PH	random	2012 DS	EF 48	RF	8	0.0378664
PH	random	2012 DS	EF 48	RF	9	0.122655
PH	random	2012 DS	EF 48	RF	10	0.174628
PH	random	2012 DS	G 24	RF	1	0.0431703
PH	random	2012 DS	G 24	RF	2	-0.0219375
PH	random	2012 DS	G 24	RF	3	-0.0705715
PH	random	2012 DS	G 24	RF	4	0.0335794
PH	random	2012 DS	G 24	RF	5	0.104988
PH	random	2012 DS	G 24	RF	6	0.0423822
PH	random	2012 DS	G 24	RF	7	0.0805651
PH	random	2012 DS	G 24	RF	8	-0.017258
PH	random	2012 DS	G 24	RF	9	0.0654456
PH	random	2012 DS	G 24	RF	10	-0.0521455
PH	random	2012 DS	A 13101	A RKHS	1	0.285702
PH	random	2012 DS	A 13101	A RKHS	2	0.287591
PH	random	2012 DS	A 13101	A RKHS	3	0.266105
PH	random	2012 DS	A 13101	A RKHS	4	0.256467
PH	random	2012 DS	A 13101	A RKHS	5	0.253512
PH	random	2012 DS	A 13101	A RKHS	6	0.281334
PH	random	2012 DS	A 13101	A RKHS	7	0.283564
PH	random	2012 DS	A 13101	A RKHS	8	0.283127
PH	random	2012 DS	A 13101	A RKHS	9	0.274273
PH	random	2012 DS	A 13101	A RKHS	10	0.275394
PH	random	2012 DS	A 7142	A RKHS	1	0.249836
PH	random	2012 DS	A 7142	A RKHS	2	0.268092
PH	random	2012 DS	A 7142	A RKHS	3	0.264812
PH	random	2012 DS	A 7142	A RKHS	4	0.300128
PH	random	2012 DS	A 7142	A RKHS	5	0.248747
PH	random	2012 DS	A 7142	A RKHS	6	0.29141
PH	random	2012 DS	A 7142	A RKHS	7	0.216732
PH	random	2012 DS	A 7142	A RKHS	8	0.299188
PH	random	2012 DS	A 7142	A RKHS	9	0.248778
PH	random	2012 DS	A 7142	A RKHS	10	0.267666
PH	random	2012 DS	AB 3076	A RKHS	1	0.232846
PH	random	2012 DS	AB 3076	A RKHS	2	0.240569
PH	random	2012 DS	AB 3076	A RKHS	3	0.253418
PH	random	2012 DS	AB 3076	A RKHS	4	0.186613
PH	random	2012 DS	AB 3076	A RKHS	5	0.287081
PH	random	2012 DS	AB 3076	A RKHS	6	0.308478
PH	random	2012 DS	AB 3076	A RKHS	7	0.232727
PH	random	2012 DS	AB 3076	A RKHS	8	0.25409
PH	random	2012 DS	AB 3076	A RKHS	9	0.276023
PH	random	2012 DS	AB 3076	A RKHS	10	0.258216
PH	random	2012 DS	AB 1553	A RKHS	1	0.273635
PH	random	2012 DS	AB 1553	A RKHS	2	0.273117
PH	random	2012 DS	AB 1553	A RKHS	3	0.217859
PH	random	2012 DS	AB 1553	A RKHS	4	0.201879
PH	random	2012 DS	AB 1553	A RKHS	5	0.223594
PH	random	2012 DS	AB 1553	A RKHS	6	0.190575
PH	random	2012 DS	AB 1553	A RKHS	7	0.22995
PH	random	2012 DS	AB 1553	A RKHS	8	0.270547
PH	random	2012 DS	AB 1553	A RKHS	9	0.272777
PH	random	2012 DS	AB 1553	A RKHS	10	0.209013
PH	random	2012 DS	BC 781	A RKHS	1	0.178849
PH	random	2012 DS	BC 781	A RKHS	2	0.172614
PH	random	2012 DS	BC 781	A RKHS	3	0.178005
PH	random	2012 DS	BC 781	A RKHS	4	0.226388
PH	random	2012 DS	BC 781	A RKHS	5	0.188874
PH	random	2012 DS	BC 781	A RKHS	6	0.24487
PH	random	2012 DS	BC 781	A RKHS	7	0.173705
PH	random	2012 DS	BC 781	A RKHS	8	0.230979
PH	random	2012 DS	BC 781	A RKHS	9	0.200614
[truncated: 2,501 more rows]
